# Supplementary material for: SARS‐CoV‐2 spike protein enhances MAP4K3/GLK‐induced ACE2 stability in COVID‐19
Source: EMBO Mol Med. 2022 Jul 27;14(9):e15904. doi: 10.15252/emmm.202215904 (PMC9353388; doi:10.15252/emmm.202215904)
Supplement: Supplementary file 4 — Dataset EV1 [file EMMM-14-e15904-s002.xlsx]

## Sheet: COVID compared to HC
	All exosomal proteins			COVID enriched	HC enriched
	COVID	HC		HOT_HUMAN	TOM70_HUMAN
	TOM70_HUMAN	TOM70_HUMAN		HCDH_HUMAN	AT5G3_HUMAN
	AT5G1_HUMAN	AT5G3_HUMAN		L2HDH_HUMAN	AT5G2_HUMAN
	AT5G2_HUMAN	AT5G2_HUMAN		MCAT_HUMAN	AT5G1_HUMAN
	AT5G3_HUMAN	AT5G1_HUMAN		SCO1_HUMAN	MCU_HUMAN
	ORNT2_HUMAN	MCU_HUMAN		KCRS_HUMAN	MSRB2_HUMAN
	AIFM1_HUMAN	MSRB2_HUMAN		SYTM_HUMAN	THIM_HUMAN
	MCU_HUMAN	THIM_HUMAN		HEMH_HUMAN	MAVS_HUMAN
	MAVS_HUMAN	MAVS_HUMAN		RM37_HUMAN	RM21_HUMAN
	UCRI_HUMAN	RM21_HUMAN		CQ10A_HUMAN	DECR_HUMAN
	RM21_HUMAN	DECR_HUMAN		MAON_HUMAN	SUV3_HUMAN
	DECR_HUMAN	SUV3_HUMAN		CX6A1_HUMAN	ORNT2_HUMAN
	MSRB2_HUMAN	ORNT2_HUMAN		HEM0_HUMAN	SUCA_HUMAN
	THIM_HUMAN	SUCA_HUMAN		UCP3_HUMAN	TIM22_HUMAN
	ACS2L_HUMAN	TIM22_HUMAN		LETM1_HUMAN	ORNT1_HUMAN
	ACADV_HUMAN	ORNT1_HUMAN		SUCB2_HUMAN	AKA10_HUMAN
	ECHA_HUMAN	AKA10_HUMAN		TTC19_HUMAN	CJ067_HUMAN
	CPSM_HUMAN	CJ067_HUMAN		PDK3_HUMAN	SARDH_HUMAN
	NDUS7_HUMAN	SARDH_HUMAN		SYYM_HUMAN	ACSM1_HUMAN
	NNTM_HUMAN	ACSM1_HUMAN		ETFD_HUMAN	MDHM_HUMAN
	ATPF2_HUMAN	MDHM_HUMAN		AT5L2_HUMAN	AIFM1_HUMAN
	HOT_HUMAN	AIFM1_HUMAN		RSAD1_HUMAN	GHC1_HUMAN
	ORNT1_HUMAN	GHC1_HUMAN		MRS2_HUMAN	DHE3_HUMAN
	MTO1_HUMAN	DHE3_HUMAN		NCLX_HUMAN	MICU3_HUMAN
	AASS_HUMAN	MICU3_HUMAN		COX10_HUMAN	PPIF_HUMAN
	BDH_HUMAN	PPIF_HUMAN		C11B2_HUMAN	MTO1_HUMAN
	UCP2_HUMAN	MTO1_HUMAN		PGAM5_HUMAN	DLDH_HUMAN
	PNPT1_HUMAN	DLDH_HUMAN		ACSM3_HUMAN	CPSM_HUMAN
	THIL_HUMAN	CPSM_HUMAN		SYSM_HUMAN	AKAP1_HUMAN
	PYRD_HUMAN	AKAP1_HUMAN		NDUB5_HUMAN	ACSS3_HUMAN
	MICU3_HUMAN	ACSS3_HUMAN		ODBA_HUMAN	ACS2L_HUMAN
	HEM6_HUMAN	ACS2L_HUMAN		PDP2_HUMAN	PDPR_HUMAN
	HEM1_HUMAN	PDPR_HUMAN		MRES1_HUMAN	MICU2_HUMAN
	MDHM_HUMAN	MICU2_HUMAN		COX42_HUMAN	GDAS1_HUMAN
	EXOG_HUMAN	GDAS1_HUMAN		ATP23_HUMAN	HEM6_HUMAN
	SARDH_HUMAN	HEM6_HUMAN		HV353_HUMAN	GCSP_HUMAN
	SUV3_HUMAN	GCSP_HUMAN		LGR6_HUMAN	DUT_HUMAN
	DUT_HUMAN	DUT_HUMAN		PLGA_HUMAN	SAMC_HUMAN
	HCDH_HUMAN	SAMC_HUMAN		PRDX4_HUMAN	NNTM_HUMAN
	CH60_HUMAN	NNTM_HUMAN		SEPR_HUMAN	SDHF4_HUMAN
	SUCA_HUMAN	SDHF4_HUMAN		AMD_HUMAN	ACAD9_HUMAN
	TOM40_HUMAN	ACAD9_HUMAN		ZFP62_HUMAN	MTCH1_HUMAN
	GTPB3_HUMAN	MTCH1_HUMAN		KV240_HUMAN	PCCA_HUMAN
	CHDH_HUMAN	PCCA_HUMAN		NAT10_HUMAN	CIA30_HUMAN
	ODPX_HUMAN	CIA30_HUMAN		STXB5_HUMAN	M2OM_HUMAN
	COQ9_HUMAN	M2OM_HUMAN		PBDC1_HUMAN	HTRA2_HUMAN
	GHC1_HUMAN	HTRA2_HUMAN		YF010_HUMAN	DCMC_HUMAN
	ECH1_HUMAN	DCMC_HUMAN		OGA_HUMAN	GTPB3_HUMAN
	FUMH_HUMAN	GTPB3_HUMAN		MKRN1_HUMAN	MITOK_HUMAN
	AL4A1_HUMAN	MITOK_HUMAN		RPP25_HUMAN	SIR3_HUMAN
	L2HDH_HUMAN	SIR3_HUMAN		NUD18_HUMAN	TIDC1_HUMAN
	SAMC_HUMAN	TIDC1_HUMAN		NDST3_HUMAN	COQ6_HUMAN
	IFI27_HUMAN	COQ6_HUMAN		NDST4_HUMAN	S2542_HUMAN
	MTCH1_HUMAN	S2542_HUMAN		GMPR2_HUMAN	GPDM_HUMAN
	ACSS3_HUMAN	GPDM_HUMAN		CLCN5_HUMAN	HOGA1_HUMAN
	MCAT_HUMAN	HOGA1_HUMAN		FIGL1_HUMAN	TRXR2_HUMAN
	FDX2_HUMAN	TRXR2_HUMAN		S3TC2_HUMAN	SCOT1_HUMAN
	SCOT1_HUMAN	SCOT1_HUMAN		VPS41_HUMAN	KBL_HUMAN
	GLRX5_HUMAN	KBL_HUMAN		LV552_HUMAN	BCS1_HUMAN
	NAGS_HUMAN	BCS1_HUMAN		GPSM2_HUMAN	ODPX_HUMAN
	AKA10_HUMAN	ODPX_HUMAN		RD23A_HUMAN	SUCB1_HUMAN
	MCEE_HUMAN	SUCB1_HUMAN		SESQ2_HUMAN	CH60_HUMAN
	KCRU_HUMAN	CH60_HUMAN		SIGL7_HUMAN	MTDC_HUMAN
	SCO1_HUMAN	MTDC_HUMAN		SPT25_HUMAN	TMM70_HUMAN
	ECSIT_HUMAN	TMM70_HUMAN		RNS10_HUMAN	SCOT2_HUMAN
	ODP2_HUMAN	SCOT2_HUMAN		HEM4_HUMAN	LONM_HUMAN
	KCRS_HUMAN	LONM_HUMAN		CCG2_HUMAN	QCR2_HUMAN
	COQ4_HUMAN	QCR2_HUMAN		OTP_HUMAN	DHE4_HUMAN
	CMC2_HUMAN	DHE4_HUMAN		SHSA8_HUMAN	MCUR1_HUMAN
	IPYR2_HUMAN	MCUR1_HUMAN		ASGL1_HUMAN	ACAD8_HUMAN
	SIR3_HUMAN	ACAD8_HUMAN		TEX55_HUMAN	BDH_HUMAN
	MICU2_HUMAN	BDH_HUMAN		ARSH_HUMAN	PDK1_HUMAN
	GHC2_HUMAN	PDK1_HUMAN		HHATL_HUMAN	ECH1_HUMAN
	TMM70_HUMAN	ECH1_HUMAN		CAD11_HUMAN	RM35_HUMAN
	M2OM_HUMAN	RM35_HUMAN		LRC56_HUMAN	RM32_HUMAN
	ECI1_HUMAN	RM32_HUMAN		EGLN2_HUMAN	ACADS_HUMAN
	DLDH_HUMAN	ACADS_HUMAN		GRAP1_HUMAN	RUSD4_HUMAN
	SSDH_HUMAN	RUSD4_HUMAN		FOXE3_HUMAN	RM12_HUMAN
	MFTC_HUMAN	RM12_HUMAN		GBRA5_HUMAN	ECHA_HUMAN
	SYTM_HUMAN	ECHA_HUMAN		VATD_HUMAN	MECR_HUMAN
	HEMH_HUMAN	MECR_HUMAN		PLD1_HUMAN	ETFA_HUMAN
	RM37_HUMAN	ETFA_HUMAN		ZFN2B_HUMAN	GSHR_HUMAN
	CQ10A_HUMAN	GSHR_HUMAN		HSF5_HUMAN	NAGS_HUMAN
	ACSM1_HUMAN	NAGS_HUMAN		FLRT3_HUMAN	GRP75_HUMAN
	ATPB_HUMAN	GRP75_HUMAN		CENPI_HUMAN	PRDX5_HUMAN
	MECR_HUMAN	PRDX5_HUMAN		EPOP_HUMAN	IF2M_HUMAN
	DNJA3_HUMAN	IF2M_HUMAN		S12A3_HUMAN	ECI1_HUMAN
	GLYM_HUMAN	ECI1_HUMAN		AURKC_HUMAN	TFB1M_HUMAN
	HIG2A_HUMAN	TFB1M_HUMAN		TNFL9_HUMAN	TRUB2_HUMAN
	STML2_HUMAN	TRUB2_HUMAN		DNSL2_HUMAN	ABCB7_HUMAN
	GUF1_HUMAN	ABCB7_HUMAN		CAPG_HUMAN	PREP_HUMAN
	MCCB_HUMAN	PREP_HUMAN		SC31A_HUMAN	AT5F1_HUMAN
	SCOT2_HUMAN	AT5F1_HUMAN		DMRTB_HUMAN	MUL1_HUMAN
	RPOM_HUMAN	MUL1_HUMAN		CR015_HUMAN	SYAM_HUMAN
	MID51_HUMAN	SYAM_HUMAN		KCNKD_HUMAN	LETM2_HUMAN
	FABD_HUMAN	LETM2_HUMAN		S2611_HUMAN	PPM1K_HUMAN
	MUL1_HUMAN	PPM1K_HUMAN		SPX3_HUMAN	GAL3B_HUMAN
	MAON_HUMAN	GAL3B_HUMAN		RB40B_HUMAN	COQ9_HUMAN
	LACTB_HUMAN	COQ9_HUMAN		ZKSC8_HUMAN	PTCD1_HUMAN
	QCR2_HUMAN	PTCD1_HUMAN		LEMD2_HUMAN	3HIDH_HUMAN
	PT117_HUMAN	3HIDH_HUMAN		ASPG_HUMAN	IDH3G_HUMAN
	LDHD_HUMAN	IDH3G_HUMAN		IFFO1_HUMAN	PDK2_HUMAN
	IDH3G_HUMAN	PDK2_HUMAN		ENK19_HUMAN	C1TM_HUMAN
	P5CR1_HUMAN	C1TM_HUMAN		POK19_HUMAN	ABCBA_HUMAN
	CX6A1_HUMAN	ABCBA_HUMAN		ENK24_HUMAN	AL4A1_HUMAN
	SDHF2_HUMAN	AL4A1_HUMAN		ASAP3_HUMAN	MCEE_HUMAN
	GLUCM_HUMAN	MCEE_HUMAN		STPG4_HUMAN	GATB_HUMAN
	HEM0_HUMAN	GATB_HUMAN		TIGIT_HUMAN	NDUS1_HUMAN
	C1TM_HUMAN	NDUS1_HUMAN		ARSF_HUMAN	NDUS7_HUMAN
	PPM1K_HUMAN	NDUS7_HUMAN		CNOT3_HUMAN	HMCS2_HUMAN
	PANK2_HUMAN	HMCS2_HUMAN		BLVRB_HUMAN	ODP2_HUMAN
	SYAM_HUMAN	ODP2_HUMAN		M4A12_HUMAN	MTEF4_HUMAN
	GAL3A_HUMAN	MTEF4_HUMAN		TNR1B_HUMAN	OGDHL_HUMAN
	UCP3_HUMAN	OGDHL_HUMAN		KS6A4_HUMAN	MAOM_HUMAN
	ACOT2_HUMAN	MAOM_HUMAN		ZBT18_HUMAN	CHCH9_HUMAN
	GLSK_HUMAN	CHCH9_HUMAN		POTEA_HUMAN	MCCA_HUMAN
	COX11_HUMAN	MCCA_HUMAN		PURA_HUMAN	GUF1_HUMAN
	TXTP_HUMAN	GUF1_HUMAN		KLH14_HUMAN	PINK1_HUMAN
	ECHD3_HUMAN	PINK1_HUMAN		PROX1_HUMAN	SPEB_HUMAN
	RUSD3_HUMAN	SPEB_HUMAN		MCTS1_HUMAN	RRFM_HUMAN
	HMCS2_HUMAN	RRFM_HUMAN		UBA5_HUMAN	MTG2_HUMAN
	ACON_HUMAN	MTG2_HUMAN		NRK_HUMAN	EFTU_HUMAN
	EFTU_HUMAN	EFTU_HUMAN		KELL_HUMAN	NDUV1_HUMAN
	MMAA_HUMAN	NDUV1_HUMAN		PDX1_HUMAN	SYNM_HUMAN
	GSHR_HUMAN	SYNM_HUMAN		ENO4_HUMAN	MARC2_HUMAN
	LETM1_HUMAN	MARC2_HUMAN		STAT6_HUMAN	LACTB_HUMAN
	SUCB2_HUMAN	LACTB_HUMAN		NIBA2_HUMAN	NUDT9_HUMAN
	COQ8B_HUMAN	NUDT9_HUMAN		PILRA_HUMAN	COX11_HUMAN
	TTC19_HUMAN	COX11_HUMAN		MPP3_HUMAN	ATPA_HUMAN
	GAL3B_HUMAN	ATPA_HUMAN		O52L1_HUMAN	CB069_HUMAN
	MAOM_HUMAN	CB069_HUMAN		ITAL_HUMAN	CLPX_HUMAN
	GCSP_HUMAN	CLPX_HUMAN		PANK4_HUMAN	RRF2M_HUMAN
	PDK3_HUMAN	RRF2M_HUMAN		CBPA4_HUMAN	CMC1_HUMAN
	SYYM_HUMAN	CMC1_HUMAN		FOXI1_HUMAN	PCCB_HUMAN
	PRDX5_HUMAN	PCCB_HUMAN		SMCE1_HUMAN	THIOM_HUMAN
	GRP75_HUMAN	THIOM_HUMAN		DCNL3_HUMAN	OXSM_HUMAN
	PCCB_HUMAN	OXSM_HUMAN		SYCY1_HUMAN	TR61B_HUMAN
	ETFD_HUMAN	TR61B_HUMAN		UBP4_HUMAN	ACADM_HUMAN
	TI17B_HUMAN	ACADM_HUMAN		GPR26_HUMAN	KCRU_HUMAN
	SPEB_HUMAN	KCRU_HUMAN		NACAD_HUMAN	PLD6_HUMAN
	SYEM_HUMAN	PLD6_HUMAN		ZN579_HUMAN	ERAL1_HUMAN
	RM46_HUMAN	ERAL1_HUMAN		PCBP4_HUMAN	SDHA_HUMAN
	NUDT9_HUMAN	SDHA_HUMAN		ZN580_HUMAN	MCATL_HUMAN
	ACSF2_HUMAN	MCATL_HUMAN		MKX_HUMAN	CQ10B_HUMAN
	AT5L2_HUMAN	CQ10B_HUMAN		CBLN2_HUMAN	GAL3A_HUMAN
	OSGP2_HUMAN	GAL3A_HUMAN		ABCB6_HUMAN	SIR5_HUMAN
	RSAD1_HUMAN	SIR5_HUMAN		AT11B_HUMAN	ODB2_HUMAN
	DHE4_HUMAN	ODB2_HUMAN		SERC_HUMAN	OPA1_HUMAN
	MRS2_HUMAN	OPA1_HUMAN		S2545_HUMAN	NDUS3_HUMAN
	CLPX_HUMAN	NDUS3_HUMAN		TDRKH_HUMAN	CAF17_HUMAN
	ODPA_HUMAN	CAF17_HUMAN		TB10A_HUMAN	MMAA_HUMAN
	NCLX_HUMAN	MMAA_HUMAN		O2AT4_HUMAN	ODC_HUMAN
	PREP_HUMAN	ODC_HUMAN		TRI31_HUMAN	IDH3B_HUMAN
	PCKGM_HUMAN	IDH3B_HUMAN		ARHG6_HUMAN	RT28_HUMAN
	SELO_HUMAN	RT28_HUMAN		RPN1_HUMAN	ACOT2_HUMAN
	COX10_HUMAN	ACOT2_HUMAN		CU067_HUMAN	FDX2_HUMAN
	C11B2_HUMAN	FDX2_HUMAN		C1TC_HUMAN	P5CR1_HUMAN
	COX5B_HUMAN	P5CR1_HUMAN		BPIB1_HUMAN	PANK2_HUMAN
	PGAM5_HUMAN	PANK2_HUMAN		NRDE2_HUMAN	HIG2A_HUMAN
	ATPA_HUMAN	HIG2A_HUMAN		EGF_HUMAN	ISCU_HUMAN
	PDK1_HUMAN	ISCU_HUMAN		GRID2_HUMAN	CP11A_HUMAN
	RT02_HUMAN	CP11A_HUMAN		H2B2C_HUMAN	CP27A_HUMAN
	RT4I1_HUMAN	CP27A_HUMAN		SC5A8_HUMAN	HIG1A_HUMAN
	RT11_HUMAN	HIG1A_HUMAN		CF208_HUMAN	RT02_HUMAN
	ACSM3_HUMAN	RT02_HUMAN		PEX12_HUMAN	COQ2_HUMAN
	SYSM_HUMAN	COQ2_HUMAN		GDIR1_HUMAN	SDHF2_HUMAN
	IF2M_HUMAN	SDHF2_HUMAN		4EBP3_HUMAN	NDUV2_HUMAN
	QCR1_HUMAN	NDUV2_HUMAN		SYCP1_HUMAN	TIM50_HUMAN
	NDUB5_HUMAN	TIM50_HUMAN		CADH2_HUMAN	SYEM_HUMAN
	ODO2_HUMAN	SYEM_HUMAN		PTPRA_HUMAN	FTMT_HUMAN
	ODBA_HUMAN	FTMT_HUMAN		ESRP1_HUMAN	RT4I1_HUMAN
	FRDA_HUMAN	RT4I1_HUMAN		AGAP7_HUMAN	MTEF1_HUMAN
	PDP2_HUMAN	MTEF1_HUMAN		DJC17_HUMAN	RM27_HUMAN
	DPOG2_HUMAN	RM27_HUMAN		CSTF2_HUMAN	NDUAA_HUMAN
	MRES1_HUMAN	NDUAA_HUMAN		PRR34_HUMAN	RM09_HUMAN
	COX42_HUMAN	RM09_HUMAN		ZBT32_HUMAN	NFU1_HUMAN
	ATP23_HUMAN	NFU1_HUMAN		TIGD5_HUMAN	CH10_HUMAN
	ALBU_HUMAN	CH10_HUMAN		SPS2_HUMAN	EFGM_HUMAN
	TNR6A_HUMAN	EFGM_HUMAN		EFL1_HUMAN	MFF_HUMAN
	IGKC_HUMAN	MFF_HUMAN		SNR40_HUMAN	SYVM_HUMAN
	IGK_HUMAN	SYVM_HUMAN		NPT1_HUMAN	AUHM_HUMAN
	KV105_HUMAN	AUHM_HUMAN		FZD1_HUMAN	SYLM_HUMAN
	A2MG_HUMAN	SYLM_HUMAN		ADH4_HUMAN	MIPEP_HUMAN
	PZP_HUMAN	MIPEP_HUMAN		FUCO2_HUMAN	SDHB_HUMAN
	CO3_HUMAN	SDHB_HUMAN		NAA10_HUMAN	ATIF1_HUMAN
	MET18_HUMAN	ATIF1_HUMAN		TRPM8_HUMAN	NDUS4_HUMAN
	TRFE_HUMAN	NDUS4_HUMAN		STA13_HUMAN	OAT_HUMAN
	IGG1_HUMAN	OAT_HUMAN		UBP10_HUMAN	ICT1_HUMAN
	IGHG1_HUMAN	ICT1_HUMAN		IRPL1_HUMAN	ECHD3_HUMAN
	IGHG4_HUMAN	ECHD3_HUMAN		PCDB2_HUMAN	RM10_HUMAN
	IGHG2_HUMAN	RM10_HUMAN		DEP1A_HUMAN	COA3_HUMAN
	IGHG3_HUMAN	COA3_HUMAN		NPB13_HUMAN	GLYM_HUMAN
	CDV3_HUMAN	GLYM_HUMAN		NED4L_HUMAN	COX16_HUMAN
	TRIB1_HUMAN	COX16_HUMAN		HXD1_HUMAN	ODO2_HUMAN
	CO4B_HUMAN	ODO2_HUMAN		GLB1L_HUMAN	FIS1_HUMAN
	CO4A_HUMAN	FIS1_HUMAN		TRADD_HUMAN	STAR7_HUMAN
	IGHM_HUMAN	STAR7_HUMAN		IMPA3_HUMAN	TI17A_HUMAN
	IGM_HUMAN	TI17A_HUMAN		SPAT9_HUMAN	ALBU_HUMAN
	IGHA1_HUMAN	ALBU_HUMAN		LIME1_HUMAN	PPM1J_HUMAN
	IGA2_HUMAN	PPM1J_HUMAN		EPHA1_HUMAN	TNR6A_HUMAN
	IGHA2_HUMAN	TNR6A_HUMAN		FLVC1_HUMAN	NFKB2_HUMAN
	HV353_HUMAN	NFKB2_HUMAN		DPP8_HUMAN	A2MG_HUMAN
	HV323_HUMAN	A2MG_HUMAN		CTSR4_HUMAN	PZP_HUMAN
	HV374_HUMAN	PZP_HUMAN		AHI1_HUMAN	GOG8Q_HUMAN
	HV333_HUMAN	GOG8Q_HUMAN		CAH2_HUMAN	GOG8I_HUMAN
	HV321_HUMAN	GOG8I_HUMAN		HMDH_HUMAN	CGT_HUMAN
	HV741_HUMAN	CGT_HUMAN		LY9_HUMAN	GOG8J_HUMAN
	HV307_HUMAN	GOG8J_HUMAN		CABS1_HUMAN	IGKC_HUMAN
	MUC19_HUMAN	IGKC_HUMAN		MF14B_HUMAN	IGK_HUMAN
	INT3_HUMAN	IGK_HUMAN		APBA3_HUMAN	KV105_HUMAN
	KI26A_HUMAN	KV105_HUMAN		F221B_HUMAN	TRFE_HUMAN
	KI26B_HUMAN	TRFE_HUMAN		PGTA_HUMAN	IGG1_HUMAN
	CELR3_HUMAN	IGG1_HUMAN		IKKE_HUMAN	IGHG1_HUMAN
	F199X_HUMAN	IGHG1_HUMAN		DRB5_HUMAN	IGHG2_HUMAN
	SOX4_HUMAN	IGHG2_HUMAN		FOXN2_HUMAN	IGHG3_HUMAN
	K22E_HUMAN	IGHG3_HUMAN		GDF6_HUMAN	IGHG4_HUMAN
	K2C1_HUMAN	IGHG4_HUMAN		RB33A_HUMAN	CO3_HUMAN
	K22O_HUMAN	CO3_HUMAN		ZNFDT_HUMAN	MET18_HUMAN
	K2C79_HUMAN	MET18_HUMAN		NPFF1_HUMAN	SHB_HUMAN
	FBX41_HUMAN	SHB_HUMAN		PCP_HUMAN	CDV3_HUMAN
	K2C3_HUMAN	CDV3_HUMAN		CD248_HUMAN	IGHM_HUMAN
	K2C1B_HUMAN	IGHM_HUMAN		CB27A_HUMAN	IGM_HUMAN
	K2C5_HUMAN	IGM_HUMAN		SL9A4_HUMAN	MUC19_HUMAN
	KRT84_HUMAN	MUC19_HUMAN		ZN263_HUMAN	KIF3C_HUMAN
	K2C7_HUMAN	KIF3C_HUMAN		CP095_HUMAN	MP2K4_HUMAN
	K2C6B_HUMAN	MP2K4_HUMAN		PRIO_HUMAN	HMCN1_HUMAN
	K2C8_HUMAN	HMCN1_HUMAN		CSDC2_HUMAN	HECD1_HUMAN
	K2C6A_HUMAN	HECD1_HUMAN		SWT1_HUMAN	SOX4_HUMAN
	K2C73_HUMAN	SOX4_HUMAN		RUNX1_HUMAN	K1C15_HUMAN
	K2C75_HUMAN	K1C15_HUMAN		GFI1B_HUMAN	HME2_HUMAN
	K2C4_HUMAN	HME2_HUMAN		PLAC9_HUMAN	K1C9_HUMAN
	K2C72_HUMAN	K1C9_HUMAN		ELK3_HUMAN	K1C10_HUMAN
	K2C71_HUMAN	K1C10_HUMAN		KLH21_HUMAN	K1C18_HUMAN
	FINC_HUMAN	K1C18_HUMAN		TRI66_HUMAN	BC11A_HUMAN
	AGAP2_HUMAN	BC11A_HUMAN		TGR3L_HUMAN	K1C19_HUMAN
	CUED1_HUMAN	K1C19_HUMAN		F168B_HUMAN	CQ114_HUMAN
	HPT_HUMAN	CQ114_HUMAN		IQIP1_HUMAN	K1C16_HUMAN
	HPTR_HUMAN	K1C16_HUMAN		DAAF1_HUMAN	AT12A_HUMAN
	ZC3HD_HUMAN	AT12A_HUMAN		DDB2_HUMAN	K1C14_HUMAN
	GSK3A_HUMAN	K1C14_HUMAN		SOX13_HUMAN	K1C17_HUMAN
	LGR6_HUMAN	K1C17_HUMAN		ESRP2_HUMAN	KRT36_HUMAN
	CFAH_HUMAN	KRT36_HUMAN		BT1A1_HUMAN	PARP8_HUMAN
	FHR1_HUMAN	PARP8_HUMAN		IPP2L_HUMAN	K1C24_HUMAN
	FHR3_HUMAN	K1C24_HUMAN		KLD8B_HUMAN	K1C13_HUMAN
	IGLC2_HUMAN	K1C13_HUMAN		CF206_HUMAN	K1C12_HUMAN
	IGLL5_HUMAN	K1C12_HUMAN		SIMC1_HUMAN	KRT35_HUMAN
	IGLC6_HUMAN	KRT35_HUMAN		AKAP4_HUMAN	KREM2_HUMAN
	IGLC7_HUMAN	KREM2_HUMAN		MA13P_HUMAN	DCA11_HUMAN
	A1AT_HUMAN	DCA11_HUMAN		TCF15_HUMAN	K1C28_HUMAN
	A1ATR_HUMAN	K1C28_HUMAN		H1BP3_HUMAN	KRT38_HUMAN
	CERU_HUMAN	KRT38_HUMAN		KIF22_HUMAN	LOX15_HUMAN
	HXB3_HUMAN	LOX15_HUMAN		EPHA6_HUMAN	AGAP2_HUMAN
	RFTN1_HUMAN	AGAP2_HUMAN		ATG7_HUMAN	F174B_HUMAN
	PLMN_HUMAN	F174B_HUMAN		PNKP_HUMAN	APOB_HUMAN
	PLGA_HUMAN	APOB_HUMAN		TACC1_HUMAN	TE2IP_HUMAN
	CO1A1_HUMAN	TE2IP_HUMAN		CUED2_HUMAN	RBBP5_HUMAN
	CHD3_HUMAN	RBBP5_HUMAN		DOCK2_HUMAN	CHM4A_HUMAN
	ITIH4_HUMAN	CHM4A_HUMAN		NMNA2_HUMAN	K22E_HUMAN
	PRD13_HUMAN	K22E_HUMAN		EAF2_HUMAN	ZN281_HUMAN
	CO3A1_HUMAN	ZN281_HUMAN		PCD20_HUMAN	K2C1_HUMAN
	CO2A1_HUMAN	K2C1_HUMAN		PKHA9_HUMAN	K22O_HUMAN
	ITIH1_HUMAN	K22O_HUMAN		PP1RB_HUMAN	K2C79_HUMAN
	PRR12_HUMAN	K2C79_HUMAN		SPSB3_HUMAN	K2C3_HUMAN
	MP2K4_HUMAN	K2C3_HUMAN		NTRK1_HUMAN	K2C1B_HUMAN
	CO4A3_HUMAN	K2C1B_HUMAN		TMM19_HUMAN	K2C4_HUMAN
	K1755_HUMAN	K2C4_HUMAN		CSN7A_HUMAN	K2C7_HUMAN
	GELS_HUMAN	K2C7_HUMAN		LRRN2_HUMAN	PDE8A_HUMAN
	KIF3C_HUMAN	PDE8A_HUMAN		SLIK5_HUMAN	NCOA2_HUMAN
	FRPD3_HUMAN	NCOA2_HUMAN		ADAM2_HUMAN	IQEC2_HUMAN
	NACAM_HUMAN	IQEC2_HUMAN		PI16_HUMAN	K2C5_HUMAN
	NSF1C_HUMAN	K2C5_HUMAN		DB118_HUMAN	K2C6A_HUMAN
	HEMO_HUMAN	K2C6A_HUMAN		DEDD2_HUMAN	K2C6B_HUMAN
	VTDB_HUMAN	K2C6B_HUMAN		K895L_HUMAN	KRT84_HUMAN
	TITIN_HUMAN	KRT84_HUMAN		MARH2_HUMAN	K2C73_HUMAN
	APOA1_HUMAN	K2C73_HUMAN		CY561_HUMAN	K2C75_HUMAN
	ITIH2_HUMAN	K2C75_HUMAN		NOCT_HUMAN	K2C8_HUMAN
	MTMR1_HUMAN	K2C8_HUMAN		KCP3_HUMAN	AL3A1_HUMAN
	NOP2_HUMAN	AL3A1_HUMAN		RGS22_HUMAN	POTEF_HUMAN
	RALY_HUMAN	POTEF_HUMAN		GLPK5_HUMAN	ACTB_HUMAN
	SUGP1_HUMAN	ACTB_HUMAN		ORAI3_HUMAN	ACTH_HUMAN
	ZN503_HUMAN	ACTH_HUMAN		TRI25_HUMAN	ACTBL_HUMAN
	ZN281_HUMAN	ACTBL_HUMAN		K0408_HUMAN	K2C71_HUMAN
	CO5A2_HUMAN	K2C71_HUMAN		AACS_HUMAN	K2C74_HUMAN
	SRF_HUMAN	K2C74_HUMAN		DPF1_HUMAN	K2C72_HUMAN
	FUBP1_HUMAN	K2C72_HUMAN		CLM5_HUMAN	POTEJ_HUMAN
	DIP2A_HUMAN	POTEJ_HUMAN		LATS1_HUMAN	MYO5B_HUMAN
	S2539_HUMAN	MYO5B_HUMAN		GG6L9_HUMAN	CO4B_HUMAN
	PCDG9_HUMAN	CO4B_HUMAN		DPH7_HUMAN	CO4A_HUMAN
	PCDG4_HUMAN	CO4A_HUMAN		GP176_HUMAN	IGHA1_HUMAN
	PCDG6_HUMAN	IGHA1_HUMAN		LMLN2_HUMAN	IGA2_HUMAN
	PCDG3_HUMAN	IGA2_HUMAN		CRHBP_HUMAN	HV323_HUMAN
	PCDG2_HUMAN	HV323_HUMAN		TPC13_HUMAN	HV374_HUMAN
	CO5_HUMAN	HV374_HUMAN		S27A3_HUMAN	HV307_HUMAN
	ANT3_HUMAN	HV307_HUMAN		TA2R1_HUMAN	HV741_HUMAN
	SPT2_HUMAN	HV741_HUMAN		TSSK6_HUMAN	HV321_HUMAN
	ZN292_HUMAN	HV321_HUMAN		CALL6_HUMAN	HV333_HUMAN
	NAV3_HUMAN	HV333_HUMAN		RN220_HUMAN	NF2L3_HUMAN
	NFM_HUMAN	NF2L3_HUMAN		GRIK1_HUMAN	GSK3A_HUMAN
	HME1_HUMAN	GSK3A_HUMAN		O52B4_HUMAN	FIBG_HUMAN
	MSD1_HUMAN	FIBG_HUMAN		MGST2_HUMAN	FIBB_HUMAN
	HXB2_HUMAN	FIBB_HUMAN		TBX6_HUMAN	MOONR_HUMAN
	RAB3I_HUMAN	MOONR_HUMAN		U2AF2_HUMAN	CO1A1_HUMAN
	CO9A1_HUMAN	CO1A1_HUMAN		MOT13_HUMAN	RECQ4_HUMAN
	SOX11_HUMAN	RECQ4_HUMAN		RBM42_HUMAN	IGLC3_HUMAN
	LSG1_HUMAN	IGLC3_HUMAN		F170B_HUMAN	IGLL5_HUMAN
	MUC16_HUMAN	IGLL5_HUMAN		SAM50_HUMAN	IGLC6_HUMAN
	ZN608_HUMAN	IGLC6_HUMAN		DC1I1_HUMAN	IGLC7_HUMAN
	CFAB_HUMAN	IGLC7_HUMAN		LRC8C_HUMAN	LV211_HUMAN
	CO4A1_HUMAN	LV211_HUMAN		I18BP_HUMAN	HPT_HUMAN
	KMT2A_HUMAN	HPT_HUMAN		S7A6O_HUMAN	HPTR_HUMAN
	APOH_HUMAN	HPTR_HUMAN		TMM31_HUMAN	ZC3HD_HUMAN
	KNG1_HUMAN	ZC3HD_HUMAN		AAKG3_HUMAN	NACAM_HUMAN
	CAC1H_HUMAN	NACAM_HUMAN		WASH3_HUMAN	SMAD7_HUMAN
	ZN696_HUMAN	SMAD7_HUMAN		TR10B_HUMAN	CO3A1_HUMAN
	TTHY_HUMAN	CO3A1_HUMAN		EFNA4_HUMAN	APOA1_HUMAN
	PLIN4_HUMAN	APOA1_HUMAN		DYN3_HUMAN	CO5A2_HUMAN
	CO9_HUMAN	CO5A2_HUMAN		UBCP1_HUMAN	COBA1_HUMAN
	CCG8_HUMAN	COBA1_HUMAN		SEN34_HUMAN	TNKS2_HUMAN
	TRIO_HUMAN	TNKS2_HUMAN		POTEG_HUMAN	GAK1A_HUMAN
	C4BPA_HUMAN	GAK1A_HUMAN		ZBT16_HUMAN	CERU_HUMAN
	CO1A2_HUMAN	CERU_HUMAN		DGKE_HUMAN	CFAH_HUMAN
	COGA1_HUMAN	CFAH_HUMAN		CRF_HUMAN	FHR1_HUMAN
	A1BG_HUMAN	FHR1_HUMAN		MUC15_HUMAN	PRD13_HUMAN
	COBA1_HUMAN	PRD13_HUMAN		CDRT1_HUMAN	INT12_HUMAN
	APOB_HUMAN	INT12_HUMAN		PTK7_HUMAN	HXB2_HUMAN
	COCA1_HUMAN	HXB2_HUMAN		WBP4_HUMAN	SPT2_HUMAN
	MED1_HUMAN	SPT2_HUMAN		LAMP3_HUMAN	MARK2_HUMAN
	K1C10_HUMAN	MARK2_HUMAN		THMS2_HUMAN	AHNK2_HUMAN
	K1C15_HUMAN	AHNK2_HUMAN		MVD1_HUMAN	MARK1_HUMAN
	K1C9_HUMAN	MARK1_HUMAN		ITPK1_HUMAN	CACB2_HUMAN
	WHRN_HUMAN	CACB2_HUMAN		ZN624_HUMAN	TITIN_HUMAN
	ZN865_HUMAN	TITIN_HUMAN		UQCC3_HUMAN	CO2A1_HUMAN
	K1C18_HUMAN	CO2A1_HUMAN		DPF3_HUMAN	GPV_HUMAN
	K1C16_HUMAN	GPV_HUMAN		CERKL_HUMAN	HXB3_HUMAN
	K1C14_HUMAN	HXB3_HUMAN		UBS3B_HUMAN	A1AT_HUMAN
	BC11A_HUMAN	A1AT_HUMAN		CERS1_HUMAN	A1ATR_HUMAN
	K1C19_HUMAN	A1ATR_HUMAN		C102B_HUMAN	ITIH4_HUMAN
	K1C13_HUMAN	ITIH4_HUMAN		FPPS_HUMAN	FIBA_HUMAN
	K1C12_HUMAN	FIBA_HUMAN		S6A14_HUMAN	ZN503_HUMAN
	K1C17_HUMAN	ZN503_HUMAN		NFKB1_HUMAN	NAV3_HUMAN
	K1C24_HUMAN	NAV3_HUMAN		AGAL_HUMAN	UBR4_HUMAN
	KRT37_HUMAN	UBR4_HUMAN		CB042_HUMAN	SRP14_HUMAN
	KRT36_HUMAN	SRP14_HUMAN		RN123_HUMAN	VTDB_HUMAN
	KRT35_HUMAN	VTDB_HUMAN		VIAAT_HUMAN	SRF_HUMAN
	CO7A1_HUMAN	SRF_HUMAN		TET5D_HUMAN	CALI_HUMAN
	KDM3B_HUMAN	CALI_HUMAN		CIP1_HUMAN	KMT2A_HUMAN
	RPGF1_HUMAN	KMT2A_HUMAN		LDHC_HUMAN	TREF1_HUMAN
	HES4_HUMAN	TREF1_HUMAN		KAAG1_HUMAN	GELS_HUMAN
	SRRM5_HUMAN	GELS_HUMAN		DCD_HUMAN	HEMO_HUMAN
	SI1L1_HUMAN	HEMO_HUMAN		S28A1_HUMAN	ANR17_HUMAN
	ADA23_HUMAN	ANR17_HUMAN		ANO3_HUMAN	ANKH1_HUMAN
	SIX3_HUMAN	ANKH1_HUMAN		HIDE1_HUMAN	MYH2_HUMAN
	ARMX4_HUMAN	MYH2_HUMAN		ZPR1_HUMAN	MYH8_HUMAN
	CO8B_HUMAN	MYH8_HUMAN		WDR17_HUMAN	MYH3_HUMAN
	IRS4_HUMAN	MYH3_HUMAN		IFNA2_HUMAN	PRR12_HUMAN
	TFE3_HUMAN	PRR12_HUMAN		FKBP5_HUMAN	UN13C_HUMAN
	CO5A1_HUMAN	UN13C_HUMAN		O5AN1_HUMAN	RALY_HUMAN
	PRDX4_HUMAN	RALY_HUMAN		GLRB_HUMAN	PLMN_HUMAN
	ANR17_HUMAN	PLMN_HUMAN		TRBC1_HUMAN	PLGB_HUMAN
	ANKH1_HUMAN	PLGB_HUMAN		AKIP1_HUMAN	SOX11_HUMAN
	CO6_HUMAN	SOX11_HUMAN		SSUH2_HUMAN	ITIH2_HUMAN
	SRP68_HUMAN	ITIH2_HUMAN		SIA7B_HUMAN	ITIH5_HUMAN
	TEN2_HUMAN	ITIH5_HUMAN		T191B_HUMAN	RAD18_HUMAN
	F149A_HUMAN	RAD18_HUMAN		CNOT9_HUMAN	INT3_HUMAN
	NAV1_HUMAN	INT3_HUMAN		DHRSX_HUMAN	DMRT1_HUMAN
	COAA1_HUMAN	DMRT1_HUMAN		PSA5_HUMAN	COPD_HUMAN
	DMRT1_HUMAN	COPD_HUMAN		TBC24_HUMAN	CO4A1_HUMAN
	CO5A3_HUMAN	CO4A1_HUMAN		CTL5_HUMAN	MAST2_HUMAN
	TNC18_HUMAN	MAST2_HUMAN		UDB10_HUMAN	MAST4_HUMAN
	HME2_HUMAN	MAST4_HUMAN		MPP7_HUMAN	MTMR1_HUMAN
	DC1L1_HUMAN	MTMR1_HUMAN		LR37B_HUMAN	MED1_HUMAN
	UBN1_HUMAN	MED1_HUMAN		TMTC2_HUMAN	IRS4_HUMAN
	FGD3_HUMAN	IRS4_HUMAN		PRAM1_HUMAN	DOCK6_HUMAN
	KV320_HUMAN	DOCK6_HUMAN		NAAA_HUMAN	CO7A1_HUMAN
	KVD20_HUMAN	CO7A1_HUMAN		SPT22_HUMAN	COGA1_HUMAN
	C1S_HUMAN	COGA1_HUMAN		CRP_HUMAN	TAF4_HUMAN
	TM271_HUMAN	TAF4_HUMAN		SAM13_HUMAN	WDR6_HUMAN
	SHAN1_HUMAN	WDR6_HUMAN		PONL1_HUMAN	MDC1_HUMAN
	THRB_HUMAN	MDC1_HUMAN		TGT_HUMAN	MUC16_HUMAN
	SHOX2_HUMAN	MUC16_HUMAN		ANR49_HUMAN	INT11_HUMAN
	MIC60_HUMAN	INT11_HUMAN		ASCC2_HUMAN	CO9A1_HUMAN
	BSN_HUMAN	CO9A1_HUMAN		CASPC_HUMAN	PP14B_HUMAN
	IRS2_HUMAN	PP14B_HUMAN		SSRD_HUMAN	SRP68_HUMAN
	PBX1_HUMAN	SRP68_HUMAN		CYBR1_HUMAN	SRRM4_HUMAN
	CSKI1_HUMAN	SRRM4_HUMAN		GOG6B_HUMAN	PAN3_HUMAN
	CD5L_HUMAN	PAN3_HUMAN		IFIX_HUMAN	CO5A1_HUMAN
	PAN3_HUMAN	CO5A1_HUMAN		SDS3_HUMAN	TRIO_HUMAN
	NEUL4_HUMAN	TRIO_HUMAN		TM11A_HUMAN	THRB_HUMAN
	SOBP_HUMAN	THRB_HUMAN		CD151_HUMAN	BSN_HUMAN
	ZC12B_HUMAN	BSN_HUMAN		PNKD_HUMAN	PLIN4_HUMAN
	KDM6B_HUMAN	PLIN4_HUMAN		HERC6_HUMAN	NCOR2_HUMAN
	SRRM3_HUMAN	NCOR2_HUMAN		CC137_HUMAN	WIZ_HUMAN
	SKOR1_HUMAN	WIZ_HUMAN		ACHD_HUMAN	DC1L1_HUMAN
	PRDM8_HUMAN	DC1L1_HUMAN		CXE1_HUMAN	COAA1_HUMAN
	CRML_HUMAN	COAA1_HUMAN		MBD3_HUMAN	CFAB_HUMAN
	CO4A6_HUMAN	CFAB_HUMAN		LRP4_HUMAN	ITIH1_HUMAN
	FETUA_HUMAN	ITIH1_HUMAN		ILF2_HUMAN	CO4A6_HUMAN
	YBOX2_HUMAN	CO4A6_HUMAN		FA89A_HUMAN	HMGX4_HUMAN
	CC177_HUMAN	HMGX4_HUMAN		EMC8_HUMAN	CHD2_HUMAN
	ARMC5_HUMAN	CHD2_HUMAN		O6C76_HUMAN	TMM40_HUMAN
	APOE_HUMAN	TMM40_HUMAN		S4A8_HUMAN	LYOX_HUMAN
	CO7_HUMAN	LYOX_HUMAN		AGRA1_HUMAN	APBB1_HUMAN
	SEPR_HUMAN	APBB1_HUMAN		SAS10_HUMAN	APOH_HUMAN
	DHX9_HUMAN	APOH_HUMAN		RPA43_HUMAN	ANT3_HUMAN
	SFR19_HUMAN	ANT3_HUMAN		NPHP1_HUMAN	CRML_HUMAN
	ANS1A_HUMAN	CRML_HUMAN		EFC1_HUMAN	SHAN1_HUMAN
	SOCS1_HUMAN	SHAN1_HUMAN		MA2A2_HUMAN	UBR5_HUMAN
	HBA_HUMAN	UBR5_HUMAN		PPIE_HUMAN	ARMX4_HUMAN
	ASXL2_HUMAN	ARMX4_HUMAN		SPT13_HUMAN	PERM1_HUMAN
	LV39_HUMAN	PERM1_HUMAN		DLL1_HUMAN	KNG1_HUMAN
	PHLB1_HUMAN	KNG1_HUMAN		CENPA_HUMAN	TTHY_HUMAN
	DNM3B_HUMAN	TTHY_HUMAN		RL3L_HUMAN	CO1A2_HUMAN
	AACT_HUMAN	CO1A2_HUMAN		HIF1A_HUMAN	TNC18_HUMAN
	COEA1_HUMAN	TNC18_HUMAN		MED23_HUMAN	NAV1_HUMAN
	MAST3_HUMAN	NAV1_HUMAN		THEGL_HUMAN	HME1_HUMAN
	PSA1_HUMAN	HME1_HUMAN		SCND3_HUMAN	SCRT1_HUMAN
	TPRGL_HUMAN	SCRT1_HUMAN		F90AG_HUMAN	SCRT2_HUMAN
	SOX3_HUMAN	SCRT2_HUMAN		RNFT2_HUMAN	F149A_HUMAN
	PLPP6_HUMAN	F149A_HUMAN		THB_HUMAN	CO5A3_HUMAN
	TRIL_HUMAN	CO5A3_HUMAN		S26A9_HUMAN	UBN1_HUMAN
	PRC2A_HUMAN	UBN1_HUMAN		ABCE1_HUMAN	NEUL4_HUMAN
	PHLP1_HUMAN	NEUL4_HUMAN		DRD3_HUMAN	SOGA3_HUMAN
	SHAN3_HUMAN	SOGA3_HUMAN		SIA8B_HUMAN	KDM6B_HUMAN
	SCRT1_HUMAN	KDM6B_HUMAN		HEAS1_HUMAN	CCG8_HUMAN
	HRG_HUMAN	CCG8_HUMAN		SIA7F_HUMAN	PHLP1_HUMAN
	SOGA3_HUMAN	PHLP1_HUMAN		TAP2_HUMAN	AHNK_HUMAN
	NBEA_HUMAN	AHNK_HUMAN		LRR3C_HUMAN	NRIP1_HUMAN
	MN1_HUMAN	NRIP1_HUMAN		S26A6_HUMAN	EFCB5_HUMAN
	PHRF1_HUMAN	EFCB5_HUMAN		HS3S4_HUMAN	COCA1_HUMAN
	FNDC1_HUMAN	COCA1_HUMAN		CPLX4_HUMAN	ANS1A_HUMAN
	ABL1_HUMAN	ANS1A_HUMAN		AP4M1_HUMAN	ZN469_HUMAN
	AMER2_HUMAN	ZN469_HUMAN		CEL3B_HUMAN	TFE3_HUMAN
	STRN4_HUMAN	TFE3_HUMAN		INHBE_HUMAN	PRC2A_HUMAN
	TSC2_HUMAN	PRC2A_HUMAN		UN5CL_HUMAN	HXD9_HUMAN
	M3K11_HUMAN	HXD9_HUMAN		PRS41_HUMAN	PRC2C_HUMAN
	ATMIN_HUMAN	PRC2C_HUMAN		AP1G1_HUMAN	LRIF1_HUMAN
	FOXK2_HUMAN	LRIF1_HUMAN		TSCOT_HUMAN	PGAP1_HUMAN
	SEH1_HUMAN	PGAP1_HUMAN		PKHF1_HUMAN	MIC60_HUMAN
	BD1L2_HUMAN	MIC60_HUMAN		MYORG_HUMAN	C2D1A_HUMAN
	MTAP_HUMAN	C2D1A_HUMAN		LPIN3_HUMAN	CO4A3_HUMAN
	DDX12_HUMAN	CO4A3_HUMAN		OXDA_HUMAN	KS6B1_HUMAN
	GATD1_HUMAN	KS6B1_HUMAN		PHAX_HUMAN	CSKI1_HUMAN
	ADCY5_HUMAN	CSKI1_HUMAN		COMT_HUMAN	PX11B_HUMAN
	CO4A5_HUMAN	PX11B_HUMAN		HAUS4_HUMAN	M3K11_HUMAN
	C1R_HUMAN	M3K11_HUMAN		PRR3_HUMAN	TPRGL_HUMAN
	C1RL_HUMAN	TPRGL_HUMAN		GORS1_HUMAN	PHLB1_HUMAN
	ANKS6_HUMAN	PHLB1_HUMAN		GLT15_HUMAN	ABL1_HUMAN
	SUZ12_HUMAN	ABL1_HUMAN		ERGI1_HUMAN	SHOX2_HUMAN
	AMD_HUMAN	SHOX2_HUMAN		FA13A_HUMAN	CD5L_HUMAN
	DEN2B_HUMAN	CD5L_HUMAN		SELS_HUMAN	ATMIN_HUMAN
	TMPSD_HUMAN	ATMIN_HUMAN		PSMD3_HUMAN	ADA2C_HUMAN
	COBA2_HUMAN	ADA2C_HUMAN		TSACC_HUMAN	CO4A5_HUMAN
	AHNK_HUMAN	CO4A5_HUMAN		XRCC2_HUMAN	SRRM2_HUMAN
	EFCB5_HUMAN	SRRM2_HUMAN		LRC38_HUMAN	KDM3B_HUMAN
	CLIP2_HUMAN	KDM3B_HUMAN		CEA21_HUMAN	CRBG2_HUMAN
	CLIP1_HUMAN	CRBG2_HUMAN		WNT8B_HUMAN	SYGP1_HUMAN
	ANKL2_HUMAN	SYGP1_HUMAN		DRC4_HUMAN	DHX9_HUMAN
	PRIC4_HUMAN	DHX9_HUMAN		HEXB_HUMAN	IRS2_HUMAN
	CPNS1_HUMAN	IRS2_HUMAN		CTDS2_HUMAN	DOCK7_HUMAN
	TM158_HUMAN	DOCK7_HUMAN		PRPS3_HUMAN	STRN4_HUMAN
	RANB3_HUMAN	STRN4_HUMAN		FGF20_HUMAN	PRDM8_HUMAN
	VTNC_HUMAN	PRDM8_HUMAN		TRI50_HUMAN	ATX2_HUMAN
	CE170_HUMAN	ATX2_HUMAN		CTND1_HUMAN	COBA2_HUMAN
	ANGT_HUMAN	COBA2_HUMAN		PTN21_HUMAN	FOXK2_HUMAN
	ZN703_HUMAN	FOXK2_HUMAN		LDH6A_HUMAN	HORN_HUMAN
	GGN_HUMAN	HORN_HUMAN		BCD1_HUMAN	DNAS1_HUMAN
	CAPS1_HUMAN	DNAS1_HUMAN		CCN1_HUMAN	PGRP2_HUMAN
	SCML4_HUMAN	PGRP2_HUMAN		SIR6_HUMAN	ATL2_HUMAN
	ZC3H4_HUMAN	ATL2_HUMAN		SDIM1_HUMAN	SMAP2_HUMAN
	STB5L_HUMAN	SMAP2_HUMAN		OR4B1_HUMAN	CPNS1_HUMAN
	TCOF_HUMAN	CPNS1_HUMAN		YI024_HUMAN	COG5_HUMAN
	V1AR_HUMAN	COG5_HUMAN		PERI_HUMAN	ZN703_HUMAN
	COMA1_HUMAN	ZN703_HUMAN		NOL11_HUMAN	AF17_HUMAN
	CHFR_HUMAN	AF17_HUMAN		NPIB3_HUMAN	HES4_HUMAN
	APOL1_HUMAN	HES4_HUMAN		IF2P_HUMAN	SFR19_HUMAN
	UBN2_HUMAN	SFR19_HUMAN		OR4K5_HUMAN	SUZ12_HUMAN
	CORA1_HUMAN	SUZ12_HUMAN		KCNA7_HUMAN	AP4E1_HUMAN
	KNDC1_HUMAN	AP4E1_HUMAN		ADA15_HUMAN	SRRM5_HUMAN
	BGP11_HUMAN	SRRM5_HUMAN		LMX1A_HUMAN	CO4A2_HUMAN
	TTBK1_HUMAN	CO4A2_HUMAN		M4A10_HUMAN	PELP1_HUMAN
	HIPK1_HUMAN	PELP1_HUMAN		TF_HUMAN	DEN2B_HUMAN
	ADA2C_HUMAN	DEN2B_HUMAN		PIWL3_HUMAN	SET_HUMAN
	UBQL1_HUMAN	SET_HUMAN		UNC50_HUMAN	A1BG_HUMAN
	COOA1_HUMAN	A1BG_HUMAN		ISK7_HUMAN	CLIP2_HUMAN
	MTSS2_HUMAN	CLIP2_HUMAN		HCK_HUMAN	FOXF1_HUMAN
	ZBT22_HUMAN	FOXF1_HUMAN		TRIML_HUMAN	ZNRF2_HUMAN
	FBSP1_HUMAN	ZNRF2_HUMAN		FBXL8_HUMAN	KMT2B_HUMAN
	AKIR2_HUMAN	KMT2B_HUMAN		SYF2_HUMAN	ROA0_HUMAN
	CO4A2_HUMAN	ROA0_HUMAN		PSB11_HUMAN	PAIRB_HUMAN
	DYRK2_HUMAN	PAIRB_HUMAN		MA2A1_HUMAN	ZBT22_HUMAN
	EVX2_HUMAN	ZBT22_HUMAN		AAAS_HUMAN	CO7_HUMAN
	MBOA7_HUMAN	CO7_HUMAN		EDF1_HUMAN	TM271_HUMAN
	M3K1_HUMAN	TM271_HUMAN		HEY1_HUMAN	CTG1B_HUMAN
	CRBG2_HUMAN	CTG1B_HUMAN		LCN15_HUMAN	GLCI1_HUMAN
	INP5E_HUMAN	GLCI1_HUMAN		TAP26_HUMAN	PDZD2_HUMAN
	AMBP_HUMAN	PDZD2_HUMAN		CLK4_HUMAN	BRD2_HUMAN
	AEBP2_HUMAN	BRD2_HUMAN		CH074_HUMAN	BRD4_HUMAN
	COLA1_HUMAN	BRD4_HUMAN		GIMA4_HUMAN	SHAN3_HUMAN
	TIF1A_HUMAN	SHAN3_HUMAN		NGBR_HUMAN	CUL4A_HUMAN
	SIK3_HUMAN	CUL4A_HUMAN		FR1L5_HUMAN	CUL4B_HUMAN
	WIPF1_HUMAN	CUL4B_HUMAN		NINJ1_HUMAN	BACD1_HUMAN
	VP13B_HUMAN	BACD1_HUMAN		PUM1_HUMAN	BACD2_HUMAN
	BCAS1_HUMAN	BACD2_HUMAN		GCM2_HUMAN	BACD3_HUMAN
	AHNK2_HUMAN	BACD3_HUMAN		NSUN2_HUMAN	COEA1_HUMAN
	SRRM2_HUMAN	COEA1_HUMAN		PKHM2_HUMAN	ARMC5_HUMAN
	BACD1_HUMAN	ARMC5_HUMAN		C163A_HUMAN	BMP2K_HUMAN
	BACD2_HUMAN	BMP2K_HUMAN		TM156_HUMAN	HRG_HUMAN
	WDR6_HUMAN	HRG_HUMAN		SHLD2_HUMAN	T200C_HUMAN
	AF17_HUMAN	T200C_HUMAN		AAAD_HUMAN	PCLO_HUMAN
	COG5_HUMAN	PCLO_HUMAN		TRPV2_HUMAN	WHRN_HUMAN
	ZN469_HUMAN	WHRN_HUMAN		SFT2B_HUMAN	TCAL4_HUMAN
	ARI1B_HUMAN	TCAL4_HUMAN		CU136_HUMAN	ATLA3_HUMAN
	FOXF1_HUMAN	ATLA3_HUMAN		OR5A1_HUMAN	UBQL1_HUMAN
	PPR26_HUMAN	UBQL1_HUMAN		GMPPB_HUMAN	TM131_HUMAN
	SRCN1_HUMAN	TM131_HUMAN		ZDH23_HUMAN	ADA23_HUMAN
	GLCI1_HUMAN	ADA23_HUMAN		CFA43_HUMAN	AACT_HUMAN
	ZDH18_HUMAN	AACT_HUMAN		GON2_HUMAN	RPGFL_HUMAN
	UBP31_HUMAN	RPGFL_HUMAN		ARRS_HUMAN	TSC2_HUMAN
	K1671_HUMAN	TSC2_HUMAN		RBM12_HUMAN	CORA1_HUMAN
	PX11B_HUMAN	CORA1_HUMAN		CL004_HUMAN	CAC1H_HUMAN
	YTDC2_HUMAN	CAC1H_HUMAN		GNAT3_HUMAN	EMSY_HUMAN
	CTAG2_HUMAN	EMSY_HUMAN		ARPIN_HUMAN	FETUA_HUMAN
	CTG1B_HUMAN	FETUA_HUMAN		RBG10_HUMAN	MSH6_HUMAN
	IREB2_HUMAN	MSH6_HUMAN		NGLY1_HUMAN	COMA1_HUMAN
	ZFP62_HUMAN	COMA1_HUMAN		IFM5_HUMAN	ZC11B_HUMAN
	TCAM1_HUMAN	ZC11B_HUMAN		ELMO2_HUMAN	ZC11A_HUMAN
	MAZ_HUMAN	ZC11A_HUMAN		PLPP_HUMAN	MN1_HUMAN
	NFRKB_HUMAN	MN1_HUMAN		LRAT2_HUMAN	GGN_HUMAN
	ITPR1_HUMAN	GGN_HUMAN		SHCAF_HUMAN	RPRD2_HUMAN
	TB182_HUMAN	RPRD2_HUMAN		B4GT3_HUMAN	MUC5A_HUMAN
	COJA1_HUMAN	MUC5A_HUMAN		1A1L2_HUMAN	WIPF1_HUMAN
	TSP1_HUMAN	WIPF1_HUMAN		NAIF1_HUMAN	UBP31_HUMAN
	TSP2_HUMAN	UBP31_HUMAN		SDC1_HUMAN	PPR26_HUMAN
	SYGP1_HUMAN	PPR26_HUMAN		LCP2_HUMAN	PP14C_HUMAN
	CO9A2_HUMAN	PP14C_HUMAN		IGIP_HUMAN	AMER2_HUMAN
	ABCBB_HUMAN	AMER2_HUMAN		EMAL2_HUMAN	SKOR1_HUMAN
	CRBB1_HUMAN	SKOR1_HUMAN		RNZ1_HUMAN	APOE_HUMAN
	OTOP1_HUMAN	APOE_HUMAN		EFC4A_HUMAN	MTSS2_HUMAN
	T200C_HUMAN	MTSS2_HUMAN		SUSD1_HUMAN	PTBP1_HUMAN
	ROBO2_HUMAN	PTBP1_HUMAN		YJ013_HUMAN	PLPP6_HUMAN
	PCLO_HUMAN	PLPP6_HUMAN		RHG15_HUMAN	YETS2_HUMAN
	FOXP4_HUMAN	YETS2_HUMAN		CATK_HUMAN	LRC24_HUMAN
	KLKB1_HUMAN	LRC24_HUMAN		PSG5_HUMAN	TIF1A_HUMAN
	FEZF2_HUMAN	TIF1A_HUMAN		SCRB2_HUMAN	NHSL1_HUMAN
	ELN_HUMAN	NHSL1_HUMAN		DDRGK_HUMAN	DGAT1_HUMAN
	BAZ2B_HUMAN	DGAT1_HUMAN		BNIP3_HUMAN	FEZF2_HUMAN
	KANL3_HUMAN	FEZF2_HUMAN		MFS2B_HUMAN	CC85A_HUMAN
	SMRD1_HUMAN	CC85A_HUMAN		SFT2C_HUMAN	MAST3_HUMAN
	TTC28_HUMAN	MAST3_HUMAN		HEM2_HUMAN	HS3SA_HUMAN
	CLC4F_HUMAN	HS3SA_HUMAN		P2RY4_HUMAN	MYH9_HUMAN
	MAST2_HUMAN	MYH9_HUMAN		LARGN_HUMAN	ZEP3_HUMAN
	INT12_HUMAN	ZEP3_HUMAN		ADAM5_HUMAN	TCOF_HUMAN
	MFS11_HUMAN	TCOF_HUMAN		RETN_HUMAN	ZDH18_HUMAN
	NHSL1_HUMAN	ZDH18_HUMAN		DDR2_HUMAN	YBOX2_HUMAN
	SOX1_HUMAN	YBOX2_HUMAN		RD21L_HUMAN	CJ095_HUMAN
	HXD13_HUMAN	CJ095_HUMAN		PIBF1_HUMAN	PSG6_HUMAN
	BRSK1_HUMAN	PSG6_HUMAN		BL1S6_HUMAN	SMRD1_HUMAN
	TRI67_HUMAN	SMRD1_HUMAN		UNC5A_HUMAN	RAIN_HUMAN
	B3A2_HUMAN	RAIN_HUMAN		DLP1_HUMAN	CAMKV_HUMAN
	FOXD3_HUMAN	CAMKV_HUMAN		ARF_HUMAN	GTSE1_HUMAN
	POGZ_HUMAN	GTSE1_HUMAN		SMBT1_HUMAN	C1R_HUMAN
	CEA19_HUMAN	C1R_HUMAN		RL15_HUMAN	ANKL2_HUMAN
	A2AP_HUMAN	ANKL2_HUMAN		DNJC3_HUMAN	ETFB_HUMAN
	BTBDB_HUMAN	ETFB_HUMAN		PDZD9_HUMAN	M3K1_HUMAN
	P12LL_HUMAN	M3K1_HUMAN		HOOK1_HUMAN	SCML4_HUMAN
	BMP2K_HUMAN	SCML4_HUMAN		LAMP2_HUMAN	CRBB1_HUMAN
	CC85A_HUMAN	CRBB1_HUMAN		CLOCK_HUMAN	ARP10_HUMAN
	PP14C_HUMAN	ARP10_HUMAN		HSPB8_HUMAN	TACC2_HUMAN
	INSM2_HUMAN	TACC2_HUMAN		PO3F3_HUMAN	EPN4_HUMAN
	M4K4_HUMAN	EPN4_HUMAN		ELP2_HUMAN	KI26A_HUMAN
	ATX2_HUMAN	KI26A_HUMAN		OVOS1_HUMAN	MAML2_HUMAN
	PON1_HUMAN	MAML2_HUMAN		RUN3A_HUMAN	EDEM1_HUMAN
	PON3_HUMAN	EDEM1_HUMAN		STX18_HUMAN	COJA1_HUMAN
	PKCB1_HUMAN	COJA1_HUMAN		M4K3_HUMAN	ITPR1_HUMAN
	MDC1_HUMAN	ITPR1_HUMAN		SNX9_HUMAN	ITPR2_HUMAN
	DCP1B_HUMAN	ITPR2_HUMAN		RAB37_HUMAN	TCF20_HUMAN
	PGM5_HUMAN	TCF20_HUMAN		ELAV2_HUMAN	C1S_HUMAN
	TCPD_HUMAN	C1S_HUMAN		NEPRO_HUMAN	MASP1_HUMAN
	YETS2_HUMAN	MASP1_HUMAN		APBP2_HUMAN	XKR7_HUMAN
	CAMKV_HUMAN	XKR7_HUMAN		RAB6D_HUMAN	ANKS6_HUMAN
	LIN54_HUMAN	ANKS6_HUMAN		KCNE2_HUMAN	GATD1_HUMAN
	FLNA_HUMAN	GATD1_HUMAN		PGAP3_HUMAN	SOX3_HUMAN
	IC1_HUMAN	SOX3_HUMAN		S6A16_HUMAN	CO8B_HUMAN
	MUC5A_HUMAN	CO8B_HUMAN		GPR61_HUMAN	TWST1_HUMAN
	RREB1_HUMAN	TWST1_HUMAN		STS_HUMAN	B3A2_HUMAN
	TCF20_HUMAN	B3A2_HUMAN		PPR3A_HUMAN	GDC_HUMAN
	SLF2_HUMAN	GDC_HUMAN		SLIK6_HUMAN	RREB1_HUMAN
	COHA1_HUMAN	RREB1_HUMAN		CP3A5_HUMAN	NBEA_HUMAN
	CFAI_HUMAN	NBEA_HUMAN		TBCD_HUMAN	CARF_HUMAN
	COPD_HUMAN	CARF_HUMAN		KCNJ9_HUMAN	CC177_HUMAN
	KVD28_HUMAN	CC177_HUMAN		SOX14_HUMAN	KV320_HUMAN
	KV240_HUMAN	KV320_HUMAN		NTR2_HUMAN	KVD20_HUMAN
	KV229_HUMAN	KVD20_HUMAN		T2R39_HUMAN	FLNB_HUMAN
	KV230_HUMAN	FLNB_HUMAN		SNX21_HUMAN	INP5E_HUMAN
	KVD30_HUMAN	INP5E_HUMAN		TOR1A_HUMAN	COHA1_HUMAN
	KV224_HUMAN	COHA1_HUMAN		RPA49_HUMAN	ELN_HUMAN
	HORN_HUMAN	ELN_HUMAN		NRK1_HUMAN	FINC_HUMAN
	CO9A3_HUMAN	FINC_HUMAN		PTX4_HUMAN	BD1L2_HUMAN
	RET4_HUMAN	BD1L2_HUMAN		PTN20_HUMAN	CO039_HUMAN
	ZC3HA_HUMAN	CO039_HUMAN		EXOC5_HUMAN	RC3H1_HUMAN
	CARF_HUMAN	RC3H1_HUMAN		MIC10_HUMAN	C4BPA_HUMAN
	SCAR3_HUMAN	C4BPA_HUMAN		CU074_HUMAN	CHD8_HUMAN
	TACC2_HUMAN	CHD8_HUMAN		YIPF5_HUMAN	MCL1_HUMAN
	CCDC6_HUMAN	MCL1_HUMAN		ZN589_HUMAN	K154L_HUMAN
	HV439_HUMAN	K154L_HUMAN		WEE2_HUMAN	CD054_HUMAN
	HV434_HUMAN	CD054_HUMAN		PDE7A_HUMAN	FOG1_HUMAN
	HV404_HUMAN	FOG1_HUMAN		MB12B_HUMAN	KLH26_HUMAN
	HV432_HUMAN	KLH26_HUMAN		DNJA1_HUMAN	ERF_HUMAN
	PGRP2_HUMAN	ERF_HUMAN		NR1H3_HUMAN	SRCN1_HUMAN
	RPGFL_HUMAN	SRCN1_HUMAN		CBPC3_HUMAN	MPRIP_HUMAN
	M3K4_HUMAN	MPRIP_HUMAN		PCAT1_HUMAN	CO9A3_HUMAN
	TPR_HUMAN	CO9A3_HUMAN		RPP40_HUMAN	RMC1_HUMAN
	PP14B_HUMAN	RMC1_HUMAN		SG1D1_HUMAN	NFRKB_HUMAN
	ARMX2_HUMAN	NFRKB_HUMAN		STK19_HUMAN	SIX3_HUMAN
	TIF1B_HUMAN	SIX3_HUMAN		ZN165_HUMAN	SIX6_HUMAN
	DIDO1_HUMAN	SIX6_HUMAN		NAA80_HUMAN	RET4_HUMAN
	TM263_HUMAN	RET4_HUMAN		LIX1L_HUMAN	M3K4_HUMAN
	CHD8_HUMAN	M3K4_HUMAN		ZN880_HUMAN	FLNA_HUMAN
	CHD6_HUMAN	FLNA_HUMAN		IPIL1_HUMAN	FLNC_HUMAN
	CUL4A_HUMAN	FLNC_HUMAN		MFAP4_HUMAN	HV439_HUMAN
	MAML2_HUMAN	HV439_HUMAN		SNX19_HUMAN	HV434_HUMAN
	KAIN_HUMAN	HV434_HUMAN		WDR54_HUMAN	HV459_HUMAN
	MSH6_HUMAN	HV459_HUMAN		CC175_HUMAN	HVD82_HUMAN
	S35A2_HUMAN	HVD82_HUMAN		NCOA5_HUMAN	HV432_HUMAN
	HEP2_HUMAN	HV432_HUMAN		BCL6B_HUMAN	HV404_HUMAN
	HCN3_HUMAN	HV404_HUMAN		CC167_HUMAN	CO6_HUMAN
	PERM1_HUMAN	CO6_HUMAN		OPALI_HUMAN	MAST1_HUMAN
	PCDH7_HUMAN	MAST1_HUMAN		CXB1_HUMAN	FBSP1_HUMAN
	CFA54_HUMAN	FBSP1_HUMAN		PACR_HUMAN	NKX11_HUMAN
	APOA4_HUMAN	NKX11_HUMAN		IDUA_HUMAN	CF132_HUMAN
	LIPA1_HUMAN	CF132_HUMAN		ARF4_HUMAN	AKIR2_HUMAN
	LIPA3_HUMAN	AKIR2_HUMAN		REM1_HUMAN	TTC28_HUMAN
	ANK3_HUMAN	TTC28_HUMAN		TM199_HUMAN	P12L2_HUMAN
	NAT10_HUMAN	P12L2_HUMAN		FBH1_HUMAN	CDT1_HUMAN
	ADH7_HUMAN	CDT1_HUMAN		PADI2_HUMAN	ZN318_HUMAN
	FKB15_HUMAN	ZN318_HUMAN		NDRG2_HUMAN	SPTN4_HUMAN
	BIN2_HUMAN	SPTN4_HUMAN		GP180_HUMAN	ULK2_HUMAN
	PROS_HUMAN	ULK2_HUMAN		LYRM4_HUMAN	ASXL2_HUMAN
	CO039_HUMAN	ASXL2_HUMAN		CC124_HUMAN	VP37D_HUMAN
	RLA2_HUMAN	VP37D_HUMAN		PRP31_HUMAN	POGZ_HUMAN
	HCN4_HUMAN	POGZ_HUMAN		DEN6A_HUMAN	NEAS1_HUMAN
	KV315_HUMAN	NEAS1_HUMAN		ZBED5_HUMAN	FOXD3_HUMAN
	KV37_HUMAN	FOXD3_HUMAN		LGR4_HUMAN	COOA1_HUMAN
	UNK_HUMAN	COOA1_HUMAN		EMC5_HUMAN	NFXL1_HUMAN
	ASXL1_HUMAN	NFXL1_HUMAN		RAD21_HUMAN	AEBP2_HUMAN
	RPRD2_HUMAN	AEBP2_HUMAN		FA7_HUMAN	BGP11_HUMAN
	KVD39_HUMAN	BGP11_HUMAN		RU2A_HUMAN	DMWD_HUMAN
	KV112_HUMAN	DMWD_HUMAN		CR3L4_HUMAN	CHST2_HUMAN
	KV117_HUMAN	CHST2_HUMAN		PSYR_HUMAN	PON1_HUMAN
	TM131_HUMAN	PON1_HUMAN		BIVM_HUMAN	INSM2_HUMAN
	PSD1_HUMAN	INSM2_HUMAN		PRPH2_HUMAN	TIF1B_HUMAN
	F181B_HUMAN	TIF1B_HUMAN		AEDO_HUMAN	VTNC_HUMAN
	PDZD2_HUMAN	VTNC_HUMAN		NANGN_HUMAN	CFA54_HUMAN
	MINT_HUMAN	CFA54_HUMAN		GUC2C_HUMAN	BTBDB_HUMAN
	TNS2_HUMAN	BTBDB_HUMAN		BMP7_HUMAN	ADCY5_HUMAN
	KMT2D_HUMAN	ADCY5_HUMAN		GALR2_HUMAN	PAPD7_HUMAN
	MARK2_HUMAN	PAPD7_HUMAN		DGKG_HUMAN	CO4A4_HUMAN
	MARK1_HUMAN	CO4A4_HUMAN		TMG2_HUMAN	CO9_HUMAN
	ZBT12_HUMAN	CO9_HUMAN		LSAMP_HUMAN	ALPK3_HUMAN
	MAST1_HUMAN	ALPK3_HUMAN		ZN473_HUMAN	NU153_HUMAN
	NIPA1_HUMAN	NU153_HUMAN		TRI22_HUMAN	CCDC6_HUMAN
	TBK1_HUMAN	CCDC6_HUMAN		TSAP1_HUMAN	DIDO1_HUMAN
	ZFHX2_HUMAN	DIDO1_HUMAN		EDAR_HUMAN	ANK3_HUMAN
	KMT2B_HUMAN	ANK3_HUMAN		ZBT37_HUMAN	YTDC2_HUMAN
	CXG2_HUMAN	YTDC2_HUMAN		RND2_HUMAN	P12LL_HUMAN
	BRD2_HUMAN	P12LL_HUMAN		C56D1_HUMAN	Z280D_HUMAN
	NRG3_HUMAN	Z280D_HUMAN		XRCC6_HUMAN	CCNL1_HUMAN
	LBP_HUMAN	CCNL1_HUMAN		RHOG_HUMAN	TM158_HUMAN
	SIX6_HUMAN	TM158_HUMAN		BTD_HUMAN	NRG3_HUMAN
	MTUS2_HUMAN	NRG3_HUMAN		CD37_HUMAN	CEP68_HUMAN
	RAIN_HUMAN	CEP68_HUMAN		GNB1L_HUMAN	APOA4_HUMAN
	XKR7_HUMAN	APOA4_HUMAN		NUA4L_HUMAN	FAT4_HUMAN
	MAP6_HUMAN	FAT4_HUMAN		UBP18_HUMAN	CXG2_HUMAN
	DYHC1_HUMAN	CXG2_HUMAN		PCDP1_HUMAN	CC85C_HUMAN
	KDM1A_HUMAN	CC85C_HUMAN		ZN616_HUMAN	HXD13_HUMAN
	SHSA7_HUMAN	HXD13_HUMAN		ZN490_HUMAN	HBA_HUMAN
	NKX11_HUMAN	HBA_HUMAN		VATF_HUMAN	SOX1_HUMAN
	HXA11_HUMAN	SOX1_HUMAN		FIG4_HUMAN	TBL1X_HUMAN
	RBP10_HUMAN	TBL1X_HUMAN		TJB26_HUMAN	NOSTN_HUMAN
	OSBP1_HUMAN	NOSTN_HUMAN		DPH5_HUMAN	TMCC2_HUMAN
	CC85C_HUMAN	TMCC2_HUMAN		CM042_HUMAN	SIK3_HUMAN
	NCOR2_HUMAN	SIK3_HUMAN		RBY1A_HUMAN	ZC3H4_HUMAN
	ZEP3_HUMAN	ZC3H4_HUMAN		ISY1_HUMAN	TLRN1_HUMAN
	TWST1_HUMAN	TLRN1_HUMAN		PDE6C_HUMAN	KANK2_HUMAN
	PPM1J_HUMAN	KANK2_HUMAN		TEX43_HUMAN	TCPD_HUMAN
	MUC5B_HUMAN	TCPD_HUMAN		MORN1_HUMAN	ABHD8_HUMAN
	CD054_HUMAN	ABHD8_HUMAN		GOT1A_HUMAN	TRI67_HUMAN
	TMCC2_HUMAN	TRI67_HUMAN		FRG2_HUMAN	ZBTB4_HUMAN
	CYTSA_HUMAN	ZBTB4_HUMAN		APOC2_HUMAN	STB5L_HUMAN
	FA71A_HUMAN	STB5L_HUMAN		CBX5_HUMAN	KI26B_HUMAN
	RN19A_HUMAN	KI26B_HUMAN		GLRX3_HUMAN	ICAL_HUMAN
	ASTN2_HUMAN	ICAL_HUMAN		PHLA3_HUMAN	TNR6B_HUMAN
	ICAL_HUMAN	TNR6B_HUMAN		MOGT2_HUMAN	NHS_HUMAN
	K154L_HUMAN	NHS_HUMAN		GNA11_HUMAN	PCNT_HUMAN
	INO80_HUMAN	PCNT_HUMAN		TSN_HUMAN	CODA1_HUMAN
	ALPK3_HUMAN	CODA1_HUMAN		TES_HUMAN	EVX2_HUMAN
	FZD8_HUMAN	EVX2_HUMAN		FBXW7_HUMAN	NYAP1_HUMAN
	TLN2_HUMAN	NYAP1_HUMAN		UTP23_HUMAN	PCDH7_HUMAN
	TLN1_HUMAN	PCDH7_HUMAN		ORC2_HUMAN	TB10B_HUMAN
	CO4A4_HUMAN	TB10B_HUMAN		ITA8_HUMAN	A2AP_HUMAN
	P4R3A_HUMAN	A2AP_HUMAN		ACBD5_HUMAN	INO80_HUMAN
	P4R3B_HUMAN	INO80_HUMAN		NDUBA_HUMAN	S35A2_HUMAN
	SPRN_HUMAN	S35A2_HUMAN		ZN577_HUMAN	NU214_HUMAN
	GARE2_HUMAN	NU214_HUMAN		ZACN_HUMAN	CDAN1_HUMAN
	ZBTB4_HUMAN	CDAN1_HUMAN		ARMD1_HUMAN	CP096_HUMAN
	KCD18_HUMAN	CP096_HUMAN		SEM5A_HUMAN	RGL2_HUMAN
	RL12_HUMAN	RGL2_HUMAN		CDCA4_HUMAN	MAN1_HUMAN
	PEDF_HUMAN	MAN1_HUMAN		CPSF5_HUMAN	CO5_HUMAN
	KCTD3_HUMAN	CO5_HUMAN		CYFP1_HUMAN	K1671_HUMAN
	CO8G_HUMAN	K1671_HUMAN		AMPO_HUMAN	BAZ2B_HUMAN
	KV108_HUMAN	BAZ2B_HUMAN		S27A4_HUMAN	RN214_HUMAN
	KV127_HUMAN	RN214_HUMAN		RIPL1_HUMAN	ZN865_HUMAN
	K1522_HUMAN	ZN865_HUMAN		HDGF_HUMAN	NCOR1_HUMAN
	EDEM1_HUMAN	NCOR1_HUMAN		RUSF1_HUMAN	ZSWM8_HUMAN
	ANO8_HUMAN	ZSWM8_HUMAN		ZPBP1_HUMAN	APCL_HUMAN
	CEND_HUMAN	APCL_HUMAN		ARL10_HUMAN	SHSA7_HUMAN
	RHG17_HUMAN	SHSA7_HUMAN		CAR16_HUMAN	CBL_HUMAN
	PRRT3_HUMAN	CBL_HUMAN		CH082_HUMAN	LPIN1_HUMAN
	WNK1_HUMAN	LPIN1_HUMAN		RIBC1_HUMAN	MAP6_HUMAN
	WNK2_HUMAN	MAP6_HUMAN		TS1R2_HUMAN	LV321_HUMAN
	STXB5_HUMAN	LV321_HUMAN		KLH24_HUMAN	LV39_HUMAN
	KMT2C_HUMAN	LV39_HUMAN		SEPT8_HUMAN	SPNS2_HUMAN
	EMSY_HUMAN	SPNS2_HUMAN		ANR62_HUMAN	PRR36_HUMAN
	MILK1_HUMAN	PRR36_HUMAN		AUNIP_HUMAN	LV147_HUMAN
	CMYA5_HUMAN	LV147_HUMAN		CATE_HUMAN	HCN3_HUMAN
	ROA1_HUMAN	HCN3_HUMAN		CXCL9_HUMAN	KCD18_HUMAN
	RB15B_HUMAN	KCD18_HUMAN		CLN5_HUMAN	FKB15_HUMAN
	MAN1_HUMAN	FKB15_HUMAN		FANCC_HUMAN	BC11B_HUMAN
	T2FA_HUMAN	BC11B_HUMAN		CD28_HUMAN	FARP2_HUMAN
	HCFC1_HUMAN	FARP2_HUMAN		LYPA2_HUMAN	PKCB1_HUMAN
	CXXC5_HUMAN	PKCB1_HUMAN		LYRM2_HUMAN	PEDF_HUMAN
	ARI3B_HUMAN	PEDF_HUMAN		KCNG2_HUMAN	MILK1_HUMAN
	ABL2_HUMAN	MILK1_HUMAN		CLK1_HUMAN	ANO8_HUMAN
	BAG6_HUMAN	ANO8_HUMAN		SMUF2_HUMAN	MICA3_HUMAN
	NEAS1_HUMAN	MICA3_HUMAN		RCN1_HUMAN	LRCH3_HUMAN
	HBB_HUMAN	LRCH3_HUMAN		SHSA5_HUMAN	TMPSD_HUMAN
	KLH26_HUMAN	TMPSD_HUMAN		P2RX4_HUMAN	KLKB1_HUMAN
	MTAP2_HUMAN	KLKB1_HUMAN		FXL20_HUMAN	LIPA1_HUMAN
	CUL4B_HUMAN	LIPA1_HUMAN		ZN253_HUMAN	LIPA3_HUMAN
	CABIN_HUMAN	LIPA3_HUMAN		KLH13_HUMAN	PTN18_HUMAN
	SPNS2_HUMAN	PTN18_HUMAN		BMP8B_HUMAN	MAZ_HUMAN
	TANC2_HUMAN	MAZ_HUMAN		LY6L_HUMAN	ASTN2_HUMAN
	TCAL5_HUMAN	ASTN2_HUMAN		RSPO1_HUMAN	PHRF1_HUMAN
	GTPB1_HUMAN	PHRF1_HUMAN		IDH3A_HUMAN	COR1B_HUMAN
	KLD10_HUMAN	COR1B_HUMAN		DEFM_HUMAN	HCFC1_HUMAN
	AAK1_HUMAN	HCFC1_HUMAN		ACSM5_HUMAN	MINT_HUMAN
	S12A9_HUMAN	MINT_HUMAN		MTCH2_HUMAN	ANGT_HUMAN
	RP3A_HUMAN	ANGT_HUMAN		CLYBL_HUMAN	SPAG1_HUMAN
	CO8A_HUMAN	SPAG1_HUMAN		MUTA_HUMAN	ALMS1_HUMAN
	OBSCN_HUMAN	ALMS1_HUMAN		RT18B_HUMAN	SETBP_HUMAN
	RHG23_HUMAN	SETBP_HUMAN		LPPRC_HUMAN	MACF1_HUMAN
	KIF14_HUMAN	MACF1_HUMAN		PROD_HUMAN	ZFP92_HUMAN
	TAF6L_HUMAN	ZFP92_HUMAN		FAKD2_HUMAN	DCAF1_HUMAN
	TBL1X_HUMAN	DCAF1_HUMAN		RT27_HUMAN	HXA11_HUMAN
	SETBP_HUMAN	HXA11_HUMAN		FAKD3_HUMAN	ZN746_HUMAN
	DBP_HUMAN	ZN746_HUMAN		RM52_HUMAN	M3K12_HUMAN
	PI4KA_HUMAN	M3K12_HUMAN		RT36_HUMAN	HCN4_HUMAN
	HERC2_HUMAN	HCN4_HUMAN		CP27B_HUMAN	GBX1_HUMAN
	TEDC2_HUMAN	GBX1_HUMAN		BCAT2_HUMAN	PBX2_HUMAN
	NBEL2_HUMAN	PBX2_HUMAN		ATPO_HUMAN	PRG4_HUMAN
	CNO11_HUMAN	PRG4_HUMAN		SCMC1_HUMAN	SYBU_HUMAN
	WIPF2_HUMAN	SYBU_HUMAN		TFAM_HUMAN	VASH1_HUMAN
	PRR36_HUMAN	VASH1_HUMAN		GATA_HUMAN	CAPS1_HUMAN
	PBX2_HUMAN	CAPS1_HUMAN		NDUS8_HUMAN	IRS1_HUMAN
	SFXN5_HUMAN	IRS1_HUMAN		PTCD3_HUMAN	FUBP1_HUMAN
	SYNEM_HUMAN	FUBP1_HUMAN		TIM8A_HUMAN	ROBO2_HUMAN
	SI1L3_HUMAN	ROBO2_HUMAN		FAKD5_HUMAN	KLF7_HUMAN
	SRP72_HUMAN	KLF7_HUMAN		SYHM_HUMAN	PRRT3_HUMAN
	3BP1_HUMAN	PRRT3_HUMAN		IDHP_HUMAN	YF001_HUMAN
	BGIN_HUMAN	YF001_HUMAN		RT10_HUMAN	SRP72_HUMAN
	TLRN1_HUMAN	SRP72_HUMAN		COX7S_HUMAN	GARE2_HUMAN
	RBM15_HUMAN	GARE2_HUMAN		ISCA2_HUMAN	HRH3_HUMAN
	MILK2_HUMAN	HRH3_HUMAN		AGK_HUMAN	APOL1_HUMAN
	PYGO1_HUMAN	APOL1_HUMAN		MRPP3_HUMAN	SI1L2_HUMAN
	ALMS1_HUMAN	SI1L2_HUMAN		CISY_HUMAN	UNK_HUMAN
	NFXL1_HUMAN	UNK_HUMAN		PREY_HUMAN	MBD2_HUMAN
	ASPH_HUMAN	MBD2_HUMAN		KAD3_HUMAN	LSM11_HUMAN
	COIA1_HUMAN	LSM11_HUMAN		RM14_HUMAN	THOC4_HUMAN
	LMNA_HUMAN	THOC4_HUMAN		PRLD1_HUMAN	CUED1_HUMAN
	ST32C_HUMAN	CUED1_HUMAN		RM41_HUMAN	TGM3_HUMAN
	MAP1B_HUMAN	TGM3_HUMAN		STAR_HUMAN	ASXL1_HUMAN
	KLD7A_HUMAN	ASXL1_HUMAN		CE046_HUMAN	BAP18_HUMAN
	DC1L2_HUMAN	BAP18_HUMAN		TPC12_HUMAN	ZN696_HUMAN
	PELP1_HUMAN	ZN696_HUMAN		RHOQ_HUMAN	UBN2_HUMAN
	KVD11_HUMAN	UBN2_HUMAN		LRRC9_HUMAN	PSD1_HUMAN
	ATX2L_HUMAN	PSD1_HUMAN		RBP17_HUMAN	LZTS3_HUMAN
	NCKP5_HUMAN	LZTS3_HUMAN		OGR1_HUMAN	TAF6L_HUMAN
	COR1B_HUMAN	TAF6L_HUMAN		S39A9_HUMAN	SALL3_HUMAN
	COG6_HUMAN	SALL3_HUMAN		KV109_HUMAN	ZBT12_HUMAN
	DYST_HUMAN	ZBT12_HUMAN		ACD_HUMAN	COLA1_HUMAN
	DVL1_HUMAN	COLA1_HUMAN		INSM1_HUMAN	TEDC2_HUMAN
	WWAS2_HUMAN	TEDC2_HUMAN		SMN_HUMAN	SYN2_HUMAN
	SPAST_HUMAN	SYN2_HUMAN		TM260_HUMAN	ZFHX4_HUMAN
	PCD16_HUMAN	ZFHX4_HUMAN		PP16A_HUMAN	OCAD1_HUMAN
	AAA1_HUMAN	OCAD1_HUMAN		HMCS1_HUMAN	TM263_HUMAN
	SALL2_HUMAN	TM263_HUMAN		SYIC_HUMAN	KMT2D_HUMAN
	PCX2_HUMAN	KMT2D_HUMAN		AT1A1_HUMAN	COIA1_HUMAN
	CCNL1_HUMAN	COIA1_HUMAN		BRNP3_HUMAN	WNK1_HUMAN
	STRBP_HUMAN	WNK1_HUMAN		PCDGM_HUMAN	T2FB_HUMAN
	SH3K1_HUMAN	T2FB_HUMAN		PCDG8_HUMAN	P66A_HUMAN
	NHS_HUMAN	P66A_HUMAN		NOS1_HUMAN	PER1_HUMAN
	OTOG_HUMAN	PER1_HUMAN		RXRA_HUMAN	I2BP1_HUMAN
	ASH1L_HUMAN	I2BP1_HUMAN		ORC6_HUMAN	SNCAP_HUMAN
	DYH8_HUMAN	SNCAP_HUMAN		SCRN2_HUMAN	KCNK5_HUMAN
	HXD11_HUMAN	KCNK5_HUMAN		ANPRC_HUMAN	NPHP3_HUMAN
	CBL_HUMAN	NPHP3_HUMAN		MAMC2_HUMAN	CXXC5_HUMAN
	ELB3B_HUMAN	CXXC5_HUMAN		NRSN2_HUMAN	TAF8_HUMAN
	TRI29_HUMAN	TAF8_HUMAN		CNNM4_HUMAN	ALS_HUMAN
	MBD2_HUMAN	ALS_HUMAN		CILP2_HUMAN	SPRN_HUMAN
	HMCN1_HUMAN	SPRN_HUMAN		PTPRZ_HUMAN	ZN608_HUMAN
	RAI1_HUMAN	ZN608_HUMAN		POK11_HUMAN	HPBP1_HUMAN
	PBDC1_HUMAN	HPBP1_HUMAN		KAL1L_HUMAN	K1210_HUMAN
	DUS7_HUMAN	K1210_HUMAN		GGT5_HUMAN	KLD7A_HUMAN
	Z280D_HUMAN	KLD7A_HUMAN		SLX4I_HUMAN	S49A3_HUMAN
	SNPC4_HUMAN	S49A3_HUMAN		ELAV3_HUMAN	TTL11_HUMAN
	ZSWM8_HUMAN	TTL11_HUMAN		F220A_HUMAN	GRIN1_HUMAN
	YM012_HUMAN	GRIN1_HUMAN		SLAF1_HUMAN	SUGP1_HUMAN
	I2BPL_HUMAN	SUGP1_HUMAN		TMM43_HUMAN	RAI1_HUMAN
	PO3F1_HUMAN	RAI1_HUMAN		CLCN4_HUMAN	UBE2S_HUMAN
	TRUB1_HUMAN	UBE2S_HUMAN		P4K2A_HUMAN	SLX9_HUMAN
	HV551_HUMAN	SLX9_HUMAN		FANCJ_HUMAN	HS3S6_HUMAN
	HV5X1_HUMAN	HS3S6_HUMAN		HXC11_HUMAN	ONEC3_HUMAN
	ONEC3_HUMAN	ONEC3_HUMAN		ZN710_HUMAN	INT1_HUMAN
	TNR6B_HUMAN	INT1_HUMAN		R4RL2_HUMAN	CPSF7_HUMAN
	TXD11_HUMAN	CPSF7_HUMAN		S22A5_HUMAN	HXA2_HUMAN
	DRC8_HUMAN	HXA2_HUMAN		MYCL_HUMAN	OTOP1_HUMAN
	BC11B_HUMAN	OTOP1_HUMAN		NAR3_HUMAN	KLD10_HUMAN
	SYN1_HUMAN	KLD10_HUMAN		ACTS_HUMAN	APC16_HUMAN
	CIC_HUMAN	APC16_HUMAN		ZN395_HUMAN	TTC9B_HUMAN
	GSX2_HUMAN	TTC9B_HUMAN		KLF1_HUMAN	KVD28_HUMAN
	PAK6_HUMAN	KVD28_HUMAN		NOMO1_HUMAN	KVD30_HUMAN
	E41L3_HUMAN	KVD30_HUMAN		ITF2_HUMAN	KV230_HUMAN
	AFAM_HUMAN	KV230_HUMAN		POC5_HUMAN	KV224_HUMAN
	GRIN1_HUMAN	KV224_HUMAN		Z3H7B_HUMAN	KVD26_HUMAN
	BASP1_HUMAN	KVD26_HUMAN		BTAF1_HUMAN	KV229_HUMAN
	FRM4A_HUMAN	KV229_HUMAN		RIPP2_HUMAN	FA71A_HUMAN
	TCPR2_HUMAN	FA71A_HUMAN		INT2_HUMAN	TRUB1_HUMAN
	SDK1_HUMAN	TRUB1_HUMAN		CF217_HUMAN	SYN1_HUMAN
	TBC25_HUMAN	SYN1_HUMAN		GLR_HUMAN	SOX2_HUMAN
	F117B_HUMAN	SOX2_HUMAN		RHCE_HUMAN	M4K4_HUMAN
	MBD5_HUMAN	M4K4_HUMAN		DPP6_HUMAN	MINK1_HUMAN
	CLUS_HUMAN	MINK1_HUMAN		HXB8_HUMAN	DUS7_HUMAN
	VASH1_HUMAN	DUS7_HUMAN		MEF2C_HUMAN	BASP1_HUMAN
	HXD9_HUMAN	BASP1_HUMAN		S19A1_HUMAN	FAT2_HUMAN
	FLNB_HUMAN	FAT2_HUMAN		CELF5_HUMAN	CIC_HUMAN
	AMOT_HUMAN	CIC_HUMAN		KI2LB_HUMAN	F181B_HUMAN
	ARP10_HUMAN	F181B_HUMAN		GNMT_HUMAN	GOPC_HUMAN
	MAP7_HUMAN	GOPC_HUMAN		S10A9_HUMAN	AMOL2_HUMAN
	ZN592_HUMAN	AMOL2_HUMAN		YI025_HUMAN	LMNA_HUMAN
	MEPCE_HUMAN	LMNA_HUMAN		CE060_HUMAN	MUC5B_HUMAN
	BPTF_HUMAN	MUC5B_HUMAN		ALDOB_HUMAN	HBB_HUMAN
	HUWE1_HUMAN	HBB_HUMAN		KCND3_HUMAN	HBE_HUMAN
	SPTN4_HUMAN	HBE_HUMAN		TPC1_HUMAN	APC_HUMAN
	TMCC1_HUMAN	APC_HUMAN		RAB3C_HUMAN	SETD5_HUMAN
	LIMC1_HUMAN	SETD5_HUMAN		RAB3A_HUMAN	SRRM1_HUMAN
	COPA1_HUMAN	SRRM1_HUMAN		UD2B4_HUMAN	CO8A_HUMAN
	PRC2B_HUMAN	CO8A_HUMAN		ZBED3_HUMAN	SOBP_HUMAN
	FOG1_HUMAN	SOBP_HUMAN		PYGL_HUMAN	RHG23_HUMAN
	BICRA_HUMAN	RHG23_HUMAN		M4A6E_HUMAN	VP13D_HUMAN
	WIZ_HUMAN	VP13D_HUMAN		PHF10_HUMAN	MAML1_HUMAN
	ZFHX4_HUMAN	MAML1_HUMAN		SYSC_HUMAN	PCX2_HUMAN
	SRBS1_HUMAN	PCX2_HUMAN		TM211_HUMAN	SCAR3_HUMAN
	PPR3F_HUMAN	SCAR3_HUMAN		UGPA_HUMAN	F117B_HUMAN
	KCNK5_HUMAN	F117B_HUMAN		AGRE5_HUMAN	CNO11_HUMAN
	KANK2_HUMAN	CNO11_HUMAN		TFCP2_HUMAN	SYNJ1_HUMAN
	BRD9_HUMAN	SYNJ1_HUMAN		IRAK1_HUMAN	K1522_HUMAN
	GRM5_HUMAN	K1522_HUMAN		CDS2_HUMAN	CAC1A_HUMAN
	BRSK2_HUMAN	CAC1A_HUMAN		ADCY4_HUMAN	CASZ1_HUMAN
	SAM14_HUMAN	CASZ1_HUMAN		UCRIL_HUMAN	RHG33_HUMAN
	MARCO_HUMAN	RHG33_HUMAN		GLTL6_HUMAN	TPR_HUMAN
	PAPD7_HUMAN	TPR_HUMAN		FGF5_HUMAN	CPN2_HUMAN
	NUP50_HUMAN	CPN2_HUMAN		FGR_HUMAN	SKDA1_HUMAN
	SC16A_HUMAN	SKDA1_HUMAN		GIT2_HUMAN	ARI3B_HUMAN
	ZN687_HUMAN	ARI3B_HUMAN		KIF6_HUMAN	ARI3A_HUMAN
	GCYA2_HUMAN	ARI3A_HUMAN		M3K6_HUMAN	MBD5_HUMAN
	FCN3_HUMAN	MBD5_HUMAN		I18RA_HUMAN	CSKI2_HUMAN
	HS3S6_HUMAN	CSKI2_HUMAN		ZDHC3_HUMAN	OBSCN_HUMAN
	KLF7_HUMAN	OBSCN_HUMAN		BAALC_HUMAN	HXD11_HUMAN
	CAC1I_HUMAN	HXD11_HUMAN		YJ018_HUMAN	CO9A2_HUMAN
	ANLN_HUMAN	CO9A2_HUMAN		ARP8_HUMAN	PI4KA_HUMAN
	APC16_HUMAN	PI4KA_HUMAN		KLF11_HUMAN	K1109_HUMAN
	CO8A2_HUMAN	K1109_HUMAN		NPIB4_HUMAN	KRT86_HUMAN
	PLCB2_HUMAN	KRT86_HUMAN		ERPG3_HUMAN	CMYA5_HUMAN
	SMRC1_HUMAN	CMYA5_HUMAN		YB043_HUMAN	OLIG2_HUMAN
	MAP4_HUMAN	OLIG2_HUMAN		PTBP2_HUMAN	JIP1_HUMAN
	K319L_HUMAN	JIP1_HUMAN		FX4L5_HUMAN	CENPV_HUMAN
	ZN532_HUMAN	CENPV_HUMAN		FX4L3_HUMAN	ZN335_HUMAN
	APC_HUMAN	ZN335_HUMAN		PIWL1_HUMAN	HCN2_HUMAN
	SYTL5_HUMAN	HCN2_HUMAN		TCF19_HUMAN	ARI1B_HUMAN
	DGKQ_HUMAN	ARI1B_HUMAN		BTK_HUMAN	AJUBA_HUMAN
	SAA4_HUMAN	AJUBA_HUMAN		CBPC6_HUMAN	BAG6_HUMAN
	NYAP1_HUMAN	BAG6_HUMAN		SIK1_HUMAN	KANL3_HUMAN
	HMCN2_HUMAN	KANL3_HUMAN		CBR3_HUMAN	DYRK2_HUMAN
	NU214_HUMAN	DYRK2_HUMAN		COA6_HUMAN	ESYT2_HUMAN
	CBARP_HUMAN	ESYT2_HUMAN		F86C2_HUMAN	TRIPC_HUMAN
	MTCL1_HUMAN	TRIPC_HUMAN		NLRC4_HUMAN	AFF4_HUMAN
	ABCA7_HUMAN	AFF4_HUMAN		B3GN6_HUMAN	TPD52_HUMAN
	SI1L2_HUMAN	TPD52_HUMAN		GALK2_HUMAN	EMIL1_HUMAN
	ZN219_HUMAN	EMIL1_HUMAN		SP30L_HUMAN	MARE2_HUMAN
	RIM3C_HUMAN	MARE2_HUMAN		CB015_HUMAN	SHC3_HUMAN
	RIM3A_HUMAN	SHC3_HUMAN		KRA53_HUMAN	ZBT8B_HUMAN
	RIM3B_HUMAN	ZBT8B_HUMAN		PMS2L_HUMAN	ZN592_HUMAN
	BD1L1_HUMAN	ZN592_HUMAN		S38AB_HUMAN	EH1L1_HUMAN
	HCN2_HUMAN	EH1L1_HUMAN		ZN511_HUMAN	IGJ_HUMAN
	SC16B_HUMAN	IGJ_HUMAN		ANPRB_HUMAN	SMRC1_HUMAN
	DMWD_HUMAN	SMRC1_HUMAN		PPM1M_HUMAN	SMRC2_HUMAN
	HECD1_HUMAN	SMRC2_HUMAN		MBPHL_HUMAN	ZC3H6_HUMAN
	F1142_HUMAN	ZC3H6_HUMAN		ERCC1_HUMAN	KAIN_HUMAN
	T132A_HUMAN	KAIN_HUMAN		ARI2O_HUMAN	RB15B_HUMAN
	HXA2_HUMAN	RB15B_HUMAN		CCNC_HUMAN	PROS_HUMAN
	LV211_HUMAN	PROS_HUMAN		ACTZ_HUMAN	ASXL3_HUMAN
	CHSS3_HUMAN	ASXL3_HUMAN		S41A1_HUMAN	COG6_HUMAN
	TIAM2_HUMAN	COG6_HUMAN		ERN2_HUMAN	SOCS7_HUMAN
	YBOX1_HUMAN	SOCS7_HUMAN		SRCA_HUMAN	AMBP_HUMAN
	ZN335_HUMAN	AMBP_HUMAN		ZRAN1_HUMAN	HMCN2_HUMAN
	DGAT1_HUMAN	HMCN2_HUMAN		DIXC1_HUMAN	MKRN4_HUMAN
	DGKI_HUMAN	MKRN4_HUMAN		OR6C3_HUMAN	ARX_HUMAN
	ICE2_HUMAN	ARX_HUMAN		NB5R1_HUMAN	CO6A3_HUMAN
	CP096_HUMAN	CO6A3_HUMAN		CK040_HUMAN	MMRN1_HUMAN
	CO6A1_HUMAN	MMRN1_HUMAN		TF2LX_HUMAN	ABL2_HUMAN
	CELR1_HUMAN	ABL2_HUMAN		VPK21_HUMAN	KV108_HUMAN
	CPN2_HUMAN	KV108_HUMAN		AP2C_HUMAN	KV127_HUMAN
	MARK4_HUMAN	KV127_HUMAN		TPIS_HUMAN	ST17A_HUMAN
	PCNT_HUMAN	ST17A_HUMAN		ASNS_HUMAN	TRI29_HUMAN
	RNF12_HUMAN	TRI29_HUMAN		ZN296_HUMAN	CYTSA_HUMAN
	SYBU_HUMAN	CYTSA_HUMAN		MOT4_HUMAN	BCOR_HUMAN
	MAML1_HUMAN	BCOR_HUMAN		IBP3_HUMAN	SKT_HUMAN
	MTMRE_HUMAN	SKT_HUMAN		SEZ6_HUMAN	SRRM3_HUMAN
	ALS_HUMAN	SRRM3_HUMAN		UVSSA_HUMAN	HCN1_HUMAN
	XIRP1_HUMAN	HCN1_HUMAN		P52K_HUMAN	ZFHX2_HUMAN
	PININ_HUMAN	ZFHX2_HUMAN		SHQ1_HUMAN	SHBG_HUMAN
	RHG33_HUMAN	SHBG_HUMAN		IFT80_HUMAN	LSG1_HUMAN
	TRIPC_HUMAN	LSG1_HUMAN		CSPG5_HUMAN	ADNP_HUMAN
	HDGR2_HUMAN	ADNP_HUMAN		TAF9B_HUMAN	MAGL2_HUMAN
	FOXP3_HUMAN	MAGL2_HUMAN		FNBP1_HUMAN	K2026_HUMAN
	CDT1_HUMAN	K2026_HUMAN		TM109_HUMAN	PPRC1_HUMAN
	SAMP_HUMAN	PPRC1_HUMAN		SAP25_HUMAN	PGGHG_HUMAN
	CSKI2_HUMAN	PGGHG_HUMAN		CC157_HUMAN	AGFG1_HUMAN
	PKHA7_HUMAN	AGFG1_HUMAN		SH2D6_HUMAN	COLQ_HUMAN
	MEOX1_HUMAN	COLQ_HUMAN		RAB1B_HUMAN	E41LB_HUMAN
	RFIP5_HUMAN	E41LB_HUMAN		RIOK2_HUMAN	ZN687_HUMAN
	I27L2_HUMAN	ZN687_HUMAN		AP3M1_HUMAN	SLF2_HUMAN
	FND3B_HUMAN	SLF2_HUMAN		PCSK9_HUMAN	CARL1_HUMAN
	ESYT2_HUMAN	CARL1_HUMAN		HYCCI_HUMAN	TET5B_HUMAN
	PROB1_HUMAN	TET5B_HUMAN		SACA9_HUMAN	ATD2B_HUMAN
	LG3BP_HUMAN	ATD2B_HUMAN		SFTA1_HUMAN	GCYA2_HUMAN
	ATD2B_HUMAN	GCYA2_HUMAN		SCAM1_HUMAN	GSE1_HUMAN
	DSG3_HUMAN	GSE1_HUMAN		LRC14_HUMAN	AT7L1_HUMAN
	SRCAP_HUMAN	AT7L1_HUMAN		TM52B_HUMAN	CABIN_HUMAN
	SOX2_HUMAN	CABIN_HUMAN		DDX55_HUMAN	YM012_HUMAN
	E41LB_HUMAN	YM012_HUMAN		FA20C_HUMAN	SPAST_HUMAN
	CLCN3_HUMAN	SPAST_HUMAN		PRR5_HUMAN	KI21B_HUMAN
	JAG2_HUMAN	KI21B_HUMAN		MUC21_HUMAN	KI21A_HUMAN
	RING1_HUMAN	KI21A_HUMAN		MOG_HUMAN	C1QRF_HUMAN
	ZBT10_HUMAN	C1QRF_HUMAN		IPO4_HUMAN	CLAP1_HUMAN
	PYM1_HUMAN	CLAP1_HUMAN		SPR1B_HUMAN	ATX2L_HUMAN
	ZNRF2_HUMAN	ATX2L_HUMAN		PSG2_HUMAN	PLLP_HUMAN
	INT1_HUMAN	PLLP_HUMAN		B3GN4_HUMAN	FA71B_HUMAN
	SYUA_HUMAN	FA71B_HUMAN		THSD4_HUMAN	FND3B_HUMAN
	RP1L1_HUMAN	FND3B_HUMAN		PHF13_HUMAN	PYGO1_HUMAN
	WAC2C_HUMAN	PYGO1_HUMAN		PRS54_HUMAN	OTOG_HUMAN
	WAC2A_HUMAN	OTOG_HUMAN		CPNE2_HUMAN	TBC16_HUMAN
	IL16_HUMAN	TBC16_HUMAN		SYT16_HUMAN	ZC3H3_HUMAN
	P66A_HUMAN	ZC3H3_HUMAN		ARHG9_HUMAN	NAV2_HUMAN
	ZC3H1_HUMAN	NAV2_HUMAN		PRS6B_HUMAN	KDM1A_HUMAN
	LV147_HUMAN	KDM1A_HUMAN		RUSD1_HUMAN	ZN532_HUMAN
	EH1L1_HUMAN	ZN532_HUMAN		MSI2H_HUMAN	PRC2B_HUMAN
	DC1I2_HUMAN	PRC2B_HUMAN		VAMP7_HUMAN	PJA1_HUMAN
	FOXA1_HUMAN	PJA1_HUMAN		GLBL3_HUMAN	ADH7_HUMAN
	K1614_HUMAN	ADH7_HUMAN		SPSB2_HUMAN	SLAI2_HUMAN
	FLNC_HUMAN	SLAI2_HUMAN		ESRG_HUMAN	MTUS2_HUMAN
	SPAG1_HUMAN	MTUS2_HUMAN		HIPK4_HUMAN	FTCD_HUMAN
	OSTCN_HUMAN	FTCD_HUMAN		DSCL1_HUMAN	SI1L1_HUMAN
	SRS11_HUMAN	SI1L1_HUMAN		NP1L2_HUMAN	PPR3F_HUMAN
	SH319_HUMAN	PPR3F_HUMAN		TMPS3_HUMAN	TANC1_HUMAN
	EMIL2_HUMAN	TANC1_HUMAN		METRL_HUMAN	AJAP1_HUMAN
	SALL3_HUMAN	AJAP1_HUMAN		PITC1_HUMAN	DBP_HUMAN
	TAF10_HUMAN	DBP_HUMAN		HDAC6_HUMAN	TLN1_HUMAN
	K2026_HUMAN	TLN1_HUMAN		MARH5_HUMAN	NSD1_HUMAN
	NSD1_HUMAN	NSD1_HUMAN		IFT43_HUMAN	WAC2C_HUMAN
	TAF4B_HUMAN	WAC2C_HUMAN		RIOK1_HUMAN	WAC2A_HUMAN
	GOG8B_HUMAN	WAC2A_HUMAN		MUTYH_HUMAN	TRA2A_HUMAN
	AKAP3_HUMAN	TRA2A_HUMAN		DHB3_HUMAN	DRC8_HUMAN
	RUVB1_HUMAN	DRC8_HUMAN		S31D4_HUMAN	IFT74_HUMAN
	GOG8A_HUMAN	IFT74_HUMAN		NOTC3_HUMAN	PRIC4_HUMAN
	GOG8S_HUMAN	PRIC4_HUMAN		DDX23_HUMAN	F131A_HUMAN
	FARP2_HUMAN	F131A_HUMAN		CATIP_HUMAN	CE192_HUMAN
	TLE3_HUMAN	CE192_HUMAN		SC6A8_HUMAN	TUSC2_HUMAN
	MUC17_HUMAN	TUSC2_HUMAN		ANX11_HUMAN	NUP50_HUMAN
	HPBP1_HUMAN	NUP50_HUMAN		FMNL3_HUMAN	SYNEM_HUMAN
	DAPLE_HUMAN	SYNEM_HUMAN		LOXL2_HUMAN	NYAP2_HUMAN
	AT1A3_HUMAN	NYAP2_HUMAN		HNRPR_HUMAN	MTG16_HUMAN
	AT1A2_HUMAN	MTG16_HUMAN		IQCJ_HUMAN	C170B_HUMAN
	AT1A4_HUMAN	C170B_HUMAN		PTHD1_HUMAN	MCTP1_HUMAN
	TBC16_HUMAN	MCTP1_HUMAN		NISCH_HUMAN	RLA2_HUMAN
	ARHGB_HUMAN	RLA2_HUMAN		PP1RA_HUMAN	BIN2_HUMAN
	M3K21_HUMAN	BIN2_HUMAN		COPB2_HUMAN	DGKI_HUMAN
	TISD_HUMAN	DGKI_HUMAN		LIGO2_HUMAN	TTBK1_HUMAN
	APOC3_HUMAN	TTBK1_HUMAN		RAD52_HUMAN	TTBK2_HUMAN
	F135A_HUMAN	TTBK2_HUMAN		UBP41_HUMAN	NEUM_HUMAN
	PK3C3_HUMAN	NEUM_HUMAN		UHRF2_HUMAN	SFXN5_HUMAN
	NU5M_HUMAN	SFXN5_HUMAN		BEAN1_HUMAN	TENX_HUMAN
	FUBP3_HUMAN	TENX_HUMAN		SYK_HUMAN	OPLA_HUMAN
	MAAS1_HUMAN	OPLA_HUMAN		HEBP1_HUMAN	HERC2_HUMAN
	SRRM1_HUMAN	HERC2_HUMAN		SEM3G_HUMAN	HRC23_HUMAN
	NU153_HUMAN	HRC23_HUMAN		CDCA5_HUMAN	KCNK2_HUMAN
	APOA2_HUMAN	KCNK2_HUMAN		AKIB1_HUMAN	DC1L2_HUMAN
	KLF16_HUMAN	DC1L2_HUMAN		TRM13_HUMAN	AGRB2_HUMAN
	CHST2_HUMAN	AGRB2_HUMAN		STC1_HUMAN	GTPB1_HUMAN
	PER1_HUMAN	GTPB1_HUMAN		OTOAN_HUMAN	FMN1_HUMAN
	RPIA_HUMAN	FMN1_HUMAN		TAPT1_HUMAN	HPS5_HUMAN
	SETB1_HUMAN	HPS5_HUMAN		WWP1_HUMAN	PF21A_HUMAN
	YK032_HUMAN	PF21A_HUMAN		PAQR4_HUMAN	KVD39_HUMAN
	RFX7_HUMAN	KVD39_HUMAN		FA47C_HUMAN	KVD12_HUMAN
	MPRIP_HUMAN	KVD12_HUMAN		ZN443_HUMAN	CHSS3_HUMAN
	ARNT_HUMAN	CHSS3_HUMAN		TBXT_HUMAN	ASPC1_HUMAN
	SSR5_HUMAN	ASPC1_HUMAN		PRRX1_HUMAN	DYST_HUMAN
	OLIG2_HUMAN	DYST_HUMAN		ARP5_HUMAN	FAT1_HUMAN
	ARHGH_HUMAN	FAT1_HUMAN		GPR75_HUMAN	BIRC6_HUMAN
	NPHP3_HUMAN	BIRC6_HUMAN		NEDD4_HUMAN	ALPK2_HUMAN
	CELR2_HUMAN	ALPK2_HUMAN		TRI16_HUMAN	AAK1_HUMAN
	CO6A3_HUMAN	AAK1_HUMAN		UGDH_HUMAN	ARMX2_HUMAN
	FAT1_HUMAN	ARMX2_HUMAN		CNO10_HUMAN	OTU7B_HUMAN
	TNR6C_HUMAN	OTU7B_HUMAN		ZN250_HUMAN	SRS11_HUMAN
	TARSH_HUMAN	SRS11_HUMAN		STML3_HUMAN	AFAM_HUMAN
	FA71B_HUMAN	AFAM_HUMAN		KLH25_HUMAN	PYM1_HUMAN
	TPRN_HUMAN	PYM1_HUMAN		IPKG_HUMAN	AKP13_HUMAN
	AUTS2_HUMAN	AKP13_HUMAN		AOC3_HUMAN	KMT2C_HUMAN
	FAD1_HUMAN	KMT2C_HUMAN		OLFM4_HUMAN	TP53B_HUMAN
	YBOX3_HUMAN	TP53B_HUMAN		TBAL3_HUMAN	MD13L_HUMAN
	PAPD5_HUMAN	MD13L_HUMAN		MKRN2_HUMAN	RPC4_HUMAN
	NYAP2_HUMAN	RPC4_HUMAN		SNTG1_HUMAN	SALL2_HUMAN
	DEAF1_HUMAN	SALL2_HUMAN		ARL1_HUMAN	ZEP1_HUMAN
	SHC3_HUMAN	ZEP1_HUMAN		LY75_HUMAN	IP3KB_HUMAN
	ZBTB3_HUMAN	IP3KB_HUMAN		ZN445_HUMAN	HD_HUMAN
	TFDP1_HUMAN	HD_HUMAN		HERC3_HUMAN	MY15B_HUMAN
	PSB9_HUMAN	MY15B_HUMAN		NKAP_HUMAN	ARHGB_HUMAN
	PHLD_HUMAN	ARHGB_HUMAN		PRI1_HUMAN	PAPD5_HUMAN
	GRIN2_HUMAN	PAPD5_HUMAN		PA24D_HUMAN	PAGR1_HUMAN
	SWAHA_HUMAN	PAGR1_HUMAN		I27RA_HUMAN	ST32C_HUMAN
	PKHL1_HUMAN	ST32C_HUMAN		CPEB1_HUMAN	DGKQ_HUMAN
	ARX_HUMAN	DGKQ_HUMAN		DTX3L_HUMAN	FLIP1_HUMAN
	BIRC6_HUMAN	FLIP1_HUMAN		CU054_HUMAN	DVL1_HUMAN
	TSC1_HUMAN	DVL1_HUMAN		RBGP1_HUMAN	DVLP1_HUMAN
	ZG16_HUMAN	DVLP1_HUMAN		H2A1H_HUMAN	GSX2_HUMAN
	PAK4_HUMAN	GSX2_HUMAN		AR6P6_HUMAN	VMAC_HUMAN
	MACF1_HUMAN	VMAC_HUMAN		SIM35_HUMAN	HERC1_HUMAN
	CO2_HUMAN	HERC1_HUMAN		MELPH_HUMAN	PP6R2_HUMAN
	OSB10_HUMAN	PP6R2_HUMAN		S35U4_HUMAN	CBARP_HUMAN
	RNF10_HUMAN	CBARP_HUMAN		ZN410_HUMAN	FOXD2_HUMAN
	EST1A_HUMAN	FOXD2_HUMAN		SELT_HUMAN	MARK3_HUMAN
	RBPS2_HUMAN	MARK3_HUMAN		TTC8_HUMAN	RBM15_HUMAN
	SIM10_HUMAN	RBM15_HUMAN		FXL14_HUMAN	CFAI_HUMAN
	FRPD4_HUMAN	CFAI_HUMAN		CAD13_HUMAN	TARSH_HUMAN
	YF001_HUMAN	TARSH_HUMAN		RHG36_HUMAN	LMTK3_HUMAN
	AMPN_HUMAN	LMTK3_HUMAN		PGM2L_HUMAN	NIPA1_HUMAN
	FBLN1_HUMAN	NIPA1_HUMAN		GG6L3_HUMAN	T2FA_HUMAN
	MLIP_HUMAN	T2FA_HUMAN		QRIC1_HUMAN	DERPC_HUMAN
	GREB1_HUMAN	DERPC_HUMAN		TRAD1_HUMAN	COPA1_HUMAN
	IRS1_HUMAN	COPA1_HUMAN		BAIP3_HUMAN	ARHGH_HUMAN
	PRG4_HUMAN	ARHGH_HUMAN		LRRC1_HUMAN	ZC3HA_HUMAN
	ZFP92_HUMAN	ZC3HA_HUMAN		CPXM2_HUMAN	CAMP3_HUMAN
	RELL1_HUMAN	CAMP3_HUMAN		TX101_HUMAN	PDLI2_HUMAN
	GSE1_HUMAN	PDLI2_HUMAN		COR1A_HUMAN	ISX_HUMAN
	TNR8_HUMAN	ISX_HUMAN		ARH_HUMAN	SPHK2_HUMAN
	SYNE1_HUMAN	SPHK2_HUMAN		CLC4K_HUMAN	RFIP5_HUMAN
	MUC20_HUMAN	RFIP5_HUMAN		OR8J1_HUMAN	FZD8_HUMAN
	CODA1_HUMAN	FZD8_HUMAN		MFN1_HUMAN	DMRTA_HUMAN
	CJ095_HUMAN	DMRTA_HUMAN		ECD_HUMAN	DMTA2_HUMAN
	CCNL2_HUMAN	DMTA2_HUMAN		STX5_HUMAN	BAHC1_HUMAN
	NYNRI_HUMAN	BAHC1_HUMAN		CRNN_HUMAN	DAPLE_HUMAN
	ASPC1_HUMAN	DAPLE_HUMAN		ABHGA_HUMAN	GATA4_HUMAN
	FMN2_HUMAN	GATA4_HUMAN		KCD20_HUMAN	SDK1_HUMAN
	ZN638_HUMAN	SDK1_HUMAN		NMD3_HUMAN	MARCO_HUMAN
	PCX1_HUMAN	MARCO_HUMAN		SNAI3_HUMAN	IRX3_HUMAN
	DOCK6_HUMAN	IRX3_HUMAN		CBPA2_HUMAN	SPEG_HUMAN
	ASXL3_HUMAN	SPEG_HUMAN		ASTRA_HUMAN	LIN41_HUMAN
	APRV1_HUMAN	LIN41_HUMAN		STYX_HUMAN	ZN516_HUMAN
	FSIP2_HUMAN	ZN516_HUMAN		FBX11_HUMAN	MPEG1_HUMAN
	TXND2_HUMAN	MPEG1_HUMAN		CCD22_HUMAN	APOA2_HUMAN
	TTL11_HUMAN	APOA2_HUMAN		WFDC2_HUMAN	DPOLQ_HUMAN
	UBAP2_HUMAN	DPOLQ_HUMAN		PGBD2_HUMAN	AF10_HUMAN
	TENX_HUMAN	AF10_HUMAN		O10H3_HUMAN	YBOX1_HUMAN
	HECD4_HUMAN	YBOX1_HUMAN		TAAR6_HUMAN	BCAS1_HUMAN
	ANK2_HUMAN	BCAS1_HUMAN		SGO1_HUMAN	PCDG5_HUMAN
	PLCD3_HUMAN	PCDG5_HUMAN		DCE1_HUMAN	PCDGA_HUMAN
	DPOE4_HUMAN	PCDGA_HUMAN		HXA4_HUMAN	PCDGC_HUMAN
	TDIF2_HUMAN	PCDGC_HUMAN		BPHL_HUMAN	SYNE1_HUMAN
	TETN_HUMAN	SYNE1_HUMAN		ZSC20_HUMAN	ACACA_HUMAN
	INSI1_HUMAN	ACACA_HUMAN		PCNA_HUMAN	ARMC2_HUMAN
	RPGP2_HUMAN	ARMC2_HUMAN		AZIN1_HUMAN	USPL1_HUMAN
	CKAP5_HUMAN	USPL1_HUMAN		ZN561_HUMAN	HECD4_HUMAN
	PPRC1_HUMAN	HECD4_HUMAN		DTD2_HUMAN	TLN2_HUMAN
	FA83D_HUMAN	TLN2_HUMAN		XPP1_HUMAN	ZN638_HUMAN
	NKX32_HUMAN	ZN638_HUMAN		TT39C_HUMAN	HXA10_HUMAN
	KPCD3_HUMAN	HXA10_HUMAN		C1QT6_HUMAN	REXO1_HUMAN
	MKRN4_HUMAN	REXO1_HUMAN		CAGE1_HUMAN	RCOR1_HUMAN
	PCARE_HUMAN	RCOR1_HUMAN		CMTD1_HUMAN	NCKP5_HUMAN
	AT7L1_HUMAN	NCKP5_HUMAN		G3ST3_HUMAN	CKAP4_HUMAN
	MAST4_HUMAN	CKAP4_HUMAN		MUS81_HUMAN	MA7D1_HUMAN
	RGL2_HUMAN	MA7D1_HUMAN		EX3L2_HUMAN	FOXK1_HUMAN
	BAP18_HUMAN	FOXK1_HUMAN		LNX1_HUMAN	KLD7B_HUMAN
	NAV2_HUMAN	KLD7B_HUMAN		RL5_HUMAN	MSD1_HUMAN
	AJUBA_HUMAN	MSD1_HUMAN		RNF43_HUMAN	ASPH_HUMAN
	DCA10_HUMAN	ASPH_HUMAN		O10J4_HUMAN	FRPD3_HUMAN
	TUTLB_HUMAN	FRPD3_HUMAN		1433Z_HUMAN	ZN316_HUMAN
	VP13D_HUMAN	ZN316_HUMAN		1433S_HUMAN	OSB10_HUMAN
	TAF7L_HUMAN	OSB10_HUMAN		1433T_HUMAN	CARL2_HUMAN
	THIC_HUMAN	CARL2_HUMAN		KS6A1_HUMAN	RPGP2_HUMAN
	TALD3_HUMAN	RPGP2_HUMAN		GLPC_HUMAN	BRSK1_HUMAN
	RTL9_HUMAN	BRSK1_HUMAN		RNF44_HUMAN	BRSK2_HUMAN
	YF010_HUMAN	BRSK2_HUMAN		MPP2_HUMAN	SRCAP_HUMAN
	CNGB1_HUMAN	SRCAP_HUMAN		TM236_HUMAN	TPRN_HUMAN
	MYL6B_HUMAN	TPRN_HUMAN		MRAS1_HUMAN	HEP2_HUMAN
	EMIL1_HUMAN	HEP2_HUMAN		ZN326_HUMAN	RFIP1_HUMAN
	CTDP1_HUMAN	RFIP1_HUMAN		DSC3_HUMAN	HDGR2_HUMAN
	ZNRF1_HUMAN	HDGR2_HUMAN		BMP4_HUMAN	SH3K1_HUMAN
	PNISR_HUMAN	SH3K1_HUMAN		NSN5B_HUMAN	MAP1B_HUMAN
	JUND_HUMAN	MAP1B_HUMAN		HDHD3_HUMAN	RBP10_HUMAN
	EPIPL_HUMAN	RBP10_HUMAN		VKOR1_HUMAN	RANB9_HUMAN
	ELMO3_HUMAN	RANB9_HUMAN		ADAT2_HUMAN	AGRV1_HUMAN
	YTHD2_HUMAN	AGRV1_HUMAN		XP32_HUMAN	MAP4_HUMAN
	FOXD2_HUMAN	MAP4_HUMAN		CAH12_HUMAN	ZCH18_HUMAN
	BI2L1_HUMAN	ZCH18_HUMAN		SDCB1_HUMAN	KAT8_HUMAN
	F102A_HUMAN	KAT8_HUMAN		CFLAR_HUMAN	SNPC4_HUMAN
	MPEG1_HUMAN	SNPC4_HUMAN		PACN1_HUMAN	WNK2_HUMAN
	F222A_HUMAN	WNK2_HUMAN		ANTRL_HUMAN	GREB1_HUMAN
	PKP3_HUMAN	GREB1_HUMAN		PP1R8_HUMAN	GRB1L_HUMAN
	SPG17_HUMAN	GRB1L_HUMAN		LOXE3_HUMAN	SI1L3_HUMAN
	COKA1_HUMAN	SI1L3_HUMAN		UBP40_HUMAN	GPBL1_HUMAN
	TB10B_HUMAN	GPBL1_HUMAN		SC23A_HUMAN	PROB1_HUMAN
	CEP68_HUMAN	PROB1_HUMAN		CATZ_HUMAN	DYLT4_HUMAN
	NCOR1_HUMAN	DYLT4_HUMAN		PDPK1_HUMAN	IF4B_HUMAN
	KVD33_HUMAN	IF4B_HUMAN		TVA10_HUMAN	UBP19_HUMAN
	OTU7A_HUMAN	UBP19_HUMAN		OR6F1_HUMAN	MDN1_HUMAN
	NUAK1_HUMAN	MDN1_HUMAN		ZN222_HUMAN	S12A9_HUMAN
	MMRN1_HUMAN	S12A9_HUMAN		PBIP1_HUMAN	SHAN2_HUMAN
	THOC2_HUMAN	SHAN2_HUMAN		BUB3_HUMAN	CU058_HUMAN
	PTBP3_HUMAN	CU058_HUMAN		CC117_HUMAN	CO8G_HUMAN
	ZN341_HUMAN	CO8G_HUMAN		HV692_HUMAN	Z385B_HUMAN
	FTCD_HUMAN	Z385B_HUMAN		CCAR1_HUMAN	AMPD2_HUMAN
	ZCHC3_HUMAN	AMPD2_HUMAN		LSM8_HUMAN	TENS3_HUMAN
	STAR9_HUMAN	TENS3_HUMAN		SNAA_HUMAN	EP400_HUMAN
	HS3S2_HUMAN	EP400_HUMAN		GNTK_HUMAN	OSTCN_HUMAN
	M3K12_HUMAN	OSTCN_HUMAN		CSR2B_HUMAN	NAT9_HUMAN
	SRC_HUMAN	NAT9_HUMAN		TCHL1_HUMAN	AUTS2_HUMAN
	LRFN2_HUMAN	AUTS2_HUMAN		KLHL6_HUMAN	BRD9_HUMAN
	PRRT4_HUMAN	BRD9_HUMAN		PCFT_HUMAN	XIRP1_HUMAN
	GBX1_HUMAN	XIRP1_HUMAN		CNN1_HUMAN	IGDC3_HUMAN
	PPM1H_HUMAN	IGDC3_HUMAN		BST1_HUMAN	DHX29_HUMAN
	MPND_HUMAN	DHX29_HUMAN		BOP1_HUMAN	DSG3_HUMAN
	CP131_HUMAN	DSG3_HUMAN		CAN10_HUMAN	TOP2B_HUMAN
	AGRV1_HUMAN	TOP2B_HUMAN		CEP55_HUMAN	PUF60_HUMAN
	HES1_HUMAN	PUF60_HUMAN		S13A4_HUMAN	SFTPD_HUMAN
	FGF14_HUMAN	SFTPD_HUMAN		HGD_HUMAN	PTSS2_HUMAN
	ATG4D_HUMAN	PTSS2_HUMAN		IRF3_HUMAN	PLIN1_HUMAN
	ZC3H3_HUMAN	PLIN1_HUMAN		AP5M1_HUMAN	CO6A1_HUMAN
	SKDA1_HUMAN	CO6A1_HUMAN		LIN7B_HUMAN	EPHB6_HUMAN
	ITIH3_HUMAN	EPHB6_HUMAN		TFEC_HUMAN	FMAS1_HUMAN
	UBR4_HUMAN	FMAS1_HUMAN		CCPG1_HUMAN	THIC_HUMAN
	KI67_HUMAN	THIC_HUMAN		HACL1_HUMAN	CAC1G_HUMAN
	VWCE_HUMAN	CAC1G_HUMAN		MET23_HUMAN	TBC25_HUMAN
	BORG4_HUMAN	TBC25_HUMAN		SEC63_HUMAN	MGMT_HUMAN
	FCAMR_HUMAN	MGMT_HUMAN		GLTD2_HUMAN	KPCD3_HUMAN
	CE164_HUMAN	KPCD3_HUMAN		ZN786_HUMAN	KV315_HUMAN
	GRIN3_HUMAN	KV315_HUMAN		S10A8_HUMAN	KVD15_HUMAN
	GPBL1_HUMAN	KVD15_HUMAN		CORO7_HUMAN	KV37_HUMAN
	SLAI2_HUMAN	KV37_HUMAN		ZN792_HUMAN	RGL3_HUMAN
	PGFRL_HUMAN	RGL3_HUMAN		LEG7_HUMAN	CB048_HUMAN
	TESK1_HUMAN	CB048_HUMAN		FABPL_HUMAN	TNR6C_HUMAN
	FOXK1_HUMAN	TNR6C_HUMAN		PDILT_HUMAN	CRACD_HUMAN
	MCL1_HUMAN	CRACD_HUMAN		CB074_HUMAN	KNDC1_HUMAN
	MECOM_HUMAN	KNDC1_HUMAN		ZN726_HUMAN	FCAMR_HUMAN
	ZN516_HUMAN	FCAMR_HUMAN		OR2D2_HUMAN	PK3C3_HUMAN
	AAKG2_HUMAN	PK3C3_HUMAN		JKIP3_HUMAN	ZC3H1_HUMAN
	REXO1_HUMAN	ZC3H1_HUMAN		E2AK2_HUMAN	ASH1L_HUMAN
	STK33_HUMAN	ASH1L_HUMAN		EAA2_HUMAN	KIAS3_HUMAN
	CEMP1_HUMAN	KIAS3_HUMAN		DUS28_HUMAN	DLGP3_HUMAN
	HMMR_HUMAN	DLGP3_HUMAN		PR20G_HUMAN	MPDZ_HUMAN
	RCOR1_HUMAN	MPDZ_HUMAN		CRDL1_HUMAN	GA2L3_HUMAN
	IGS22_HUMAN	GA2L3_HUMAN		ASAH2_HUMAN	FSIP2_HUMAN
	CACB2_HUMAN	FSIP2_HUMAN		PPIL1_HUMAN	AGRL2_HUMAN
	FBSL_HUMAN	AGRL2_HUMAN		RN170_HUMAN	RFX2_HUMAN
	RPC4_HUMAN	RFX2_HUMAN		S39A7_HUMAN	GLDN_HUMAN
	MICA2_HUMAN	GLDN_HUMAN		LIPH_HUMAN	RTL9_HUMAN
	ZN746_HUMAN	RTL9_HUMAN		MALD3_HUMAN	F222A_HUMAN
	CPSF7_HUMAN	F222A_HUMAN		KRR1_HUMAN	JMY_HUMAN
	XRCC1_HUMAN	JMY_HUMAN		MUT7_HUMAN	MTCL1_HUMAN
	SPEG_HUMAN	MTCL1_HUMAN		PPIB_HUMAN	MYO1F_HUMAN
	RB8NL_HUMAN	MYO1F_HUMAN		ST7_HUMAN	NBEL2_HUMAN
	EOMES_HUMAN	NBEL2_HUMAN		SV2B_HUMAN	ZBT10_HUMAN
	GAS1_HUMAN	ZBT10_HUMAN		TVB14_HUMAN	PCARE_HUMAN
	MA7D1_HUMAN	PCARE_HUMAN		LRCH2_HUMAN	IRAG1_HUMAN
	NRX2A_HUMAN	IRAG1_HUMAN		XPP3_HUMAN	KCNQ4_HUMAN
	SOX5_HUMAN	KCNQ4_HUMAN		LR14B_HUMAN	M3K9_HUMAN
	MTMRA_HUMAN	M3K9_HUMAN		RAB43_HUMAN	HACD2_HUMAN
	EHMT1_HUMAN	HACD2_HUMAN		KCNE1_HUMAN	TAF4B_HUMAN
	CLMN_HUMAN	TAF4B_HUMAN		KCE1B_HUMAN	DELE1_HUMAN
	ULK2_HUMAN	DELE1_HUMAN		CCD93_HUMAN	FOXP3_HUMAN
	KV401_HUMAN	FOXP3_HUMAN		CCD89_HUMAN	CCD13_HUMAN
	Z385B_HUMAN	CCD13_HUMAN		SHCBP_HUMAN	ARHGP_HUMAN
	Z518A_HUMAN	ARHGP_HUMAN		EPHB1_HUMAN	DYHC1_HUMAN
	MRTFA_HUMAN	DYHC1_HUMAN		AQP8_HUMAN	MTMRA_HUMAN
	ABHD8_HUMAN	MTMRA_HUMAN		SUH_HUMAN	FGD3_HUMAN
	SHE_HUMAN	FGD3_HUMAN		PACRG_HUMAN	CLAP2_HUMAN
	EF1D_HUMAN	CLAP2_HUMAN		DBND1_HUMAN	HUWE1_HUMAN
	M3K9_HUMAN	HUWE1_HUMAN		CB050_HUMAN	AHDC1_HUMAN
	MARE2_HUMAN	AHDC1_HUMAN		SNG2L_HUMAN	TY3H_HUMAN
	LRWD1_HUMAN	TY3H_HUMAN		HARB1_HUMAN	PAK6_HUMAN
	VWA1_HUMAN	PAK6_HUMAN		CDC45_HUMAN	PCD16_HUMAN
	SYNJ1_HUMAN	PCD16_HUMAN		KLK5_HUMAN	KANL1_HUMAN
	RC3H2_HUMAN	KANL1_HUMAN		NSE2_HUMAN	WIPF2_HUMAN
	JHD2C_HUMAN	WIPF2_HUMAN		PATZ1_HUMAN	BCAM_HUMAN
	PAPOA_HUMAN	BCAM_HUMAN		BAF_HUMAN	SRCRL_HUMAN
	PROP_HUMAN	SRCRL_HUMAN		ZN808_HUMAN	ATX7_HUMAN
	M4A14_HUMAN	ATX7_HUMAN		TRIB3_HUMAN	DDX31_HUMAN
	DBX1_HUMAN	DDX31_HUMAN		O5AU1_HUMAN	MTMRC_HUMAN
	CLAP2_HUMAN	MTMRC_HUMAN		UBX2B_HUMAN	AGRG4_HUMAN
	CLAP1_HUMAN	AGRG4_HUMAN		PGK2_HUMAN	CE164_HUMAN
	PLCE1_HUMAN	CE164_HUMAN		RNAS1_HUMAN	SOGA1_HUMAN
	SPERI_HUMAN	SOGA1_HUMAN		MET2B_HUMAN	CE170_HUMAN
	TAU_HUMAN	CE170_HUMAN		LYPL1_HUMAN	KANK3_HUMAN
	KIFC1_HUMAN	KANK3_HUMAN		TMCO1_HUMAN	MEOX1_HUMAN
	FAT4_HUMAN	MEOX1_HUMAN		PLPP5_HUMAN	PRRT4_HUMAN
	MPLKI_HUMAN	PRRT4_HUMAN		MFS4B_HUMAN	MEPCE_HUMAN
	ZN513_HUMAN	MEPCE_HUMAN		INT8_HUMAN	PO3F1_HUMAN
	FMN1_HUMAN	PO3F1_HUMAN		IDI1_HUMAN	SPD2B_HUMAN
	EF1DL_HUMAN	SPD2B_HUMAN		TTC17_HUMAN	UBQL2_HUMAN
	PGBM_HUMAN	UBQL2_HUMAN		MACC1_HUMAN	CL042_HUMAN
	SCN5A_HUMAN	CL042_HUMAN		IL3_HUMAN	APRV1_HUMAN
	SCNAA_HUMAN	APRV1_HUMAN		MESP2_HUMAN	DESP_HUMAN
	SCN4A_HUMAN	DESP_HUMAN		DGKA_HUMAN	CFA91_HUMAN
	CELF6_HUMAN	CFA91_HUMAN		NCALD_HUMAN	ARHGC_HUMAN
	RPGP1_HUMAN	ARHGC_HUMAN		OR7D2_HUMAN	SND1_HUMAN
	VINEX_HUMAN	SND1_HUMAN		CLC1A_HUMAN	MACIR_HUMAN
	CF132_HUMAN	MACIR_HUMAN		NPT3_HUMAN	BBC3B_HUMAN
	AGRL2_HUMAN	BBC3B_HUMAN		DHX32_HUMAN	FOXP4_HUMAN
	IP3KB_HUMAN	FOXP4_HUMAN		CDK17_HUMAN	CPSF6_HUMAN
	T151B_HUMAN	CPSF6_HUMAN		ASB11_HUMAN	TGO1_HUMAN
	DELE1_HUMAN	TGO1_HUMAN		KLK11_HUMAN	TSH3_HUMAN
	COIL_HUMAN	TSH3_HUMAN		MERTK_HUMAN	VCIP1_HUMAN
	OGA_HUMAN	VCIP1_HUMAN		OBP2A_HUMAN	MARK4_HUMAN
	PUF60_HUMAN	MARK4_HUMAN		OBP2B_HUMAN	TAF10_HUMAN
	GOG7B_HUMAN	TAF10_HUMAN		SYCN_HUMAN	MARCS_HUMAN
	MEN1_HUMAN	MARCS_HUMAN		TPRKB_HUMAN	MILK2_HUMAN
	PJA1_HUMAN	MILK2_HUMAN		O10P1_HUMAN	FGF2_HUMAN
	OGFD3_HUMAN	FGF2_HUMAN		ADRB2_HUMAN	ZYX_HUMAN
	DHRS4_HUMAN	ZYX_HUMAN		YS006_HUMAN	KVD11_HUMAN
	DR4L2_HUMAN	KVD11_HUMAN		CABYR_HUMAN	ARHGA_HUMAN
	ITB4_HUMAN	ARHGA_HUMAN		SYMC_HUMAN	PNISR_HUMAN
	RFIP1_HUMAN	PNISR_HUMAN		ZN630_HUMAN	MPND_HUMAN
	BHE22_HUMAN	MPND_HUMAN		NECP2_HUMAN	EPN3_HUMAN
	SF3B1_HUMAN	EPN3_HUMAN		GCFC2_HUMAN	PKD1_HUMAN
	ESPN_HUMAN	PKD1_HUMAN		GTR9_HUMAN	IC1_HUMAN
	MSD2_HUMAN	IC1_HUMAN		AQP1_HUMAN	K1614_HUMAN
	P121C_HUMAN	K1614_HUMAN		KPSH1_HUMAN	PHLP_HUMAN
	P121A_HUMAN	PHLP_HUMAN		RAP2A_HUMAN	PLCH2_HUMAN
	RHG21_HUMAN	PLCH2_HUMAN		KC1AL_HUMAN	TMUB2_HUMAN
	ZSWM6_HUMAN	TMUB2_HUMAN		T4S5_HUMAN	FGD5_HUMAN
	RIMS3_HUMAN	FGD5_HUMAN		SGK3_HUMAN	B3A3_HUMAN
	KCC2B_HUMAN	B3A3_HUMAN		GADL1_HUMAN	SC24B_HUMAN
	JMY_HUMAN	SC24B_HUMAN		GP1BA_HUMAN	LRFN2_HUMAN
	T22D2_HUMAN	LRFN2_HUMAN		INT6_HUMAN	HV551_HUMAN
	GOPC_HUMAN	HV551_HUMAN		ACY1_HUMAN	HV5X1_HUMAN
	MAGI2_HUMAN	HV5X1_HUMAN		NAA35_HUMAN	RC3H2_HUMAN
	MKRN1_HUMAN	RC3H2_HUMAN		CCR2_HUMAN	ILF3_HUMAN
	PLCH2_HUMAN	ILF3_HUMAN		SCNND_HUMAN	SHRM1_HUMAN
	Z385C_HUMAN	SHRM1_HUMAN		PEA15_HUMAN	CLUS_HUMAN
	GATA4_HUMAN	CLUS_HUMAN		SIG14_HUMAN	CO6A5_HUMAN
	RHG06_HUMAN	CO6A5_HUMAN		KCNA2_HUMAN	ITIH6_HUMAN
	TAF4_HUMAN	ITIH6_HUMAN		FAKD4_HUMAN	CDSN_HUMAN
	GON4L_HUMAN	CDSN_HUMAN		SETD4_HUMAN	EF1D_HUMAN
	NALP5_HUMAN	EF1D_HUMAN		LAG3_HUMAN	E41L3_HUMAN
	FANCM_HUMAN	E41L3_HUMAN		O10T2_HUMAN	MYCN_HUMAN
	HRH3_HUMAN	MYCN_HUMAN		PSD12_HUMAN	MYC_HUMAN
	GMIP_HUMAN	MYC_HUMAN		NFAM1_HUMAN	AIRE_HUMAN
	HD_HUMAN	AIRE_HUMAN		FJX1_HUMAN	IL16_HUMAN
	MPDZ_HUMAN	IL16_HUMAN		AK1C3_HUMAN	AGRA2_HUMAN
	CCD80_HUMAN	AGRA2_HUMAN		DPPA2_HUMAN	DOAS1_HUMAN
	ADNP_HUMAN	DOAS1_HUMAN		RHG26_HUMAN	RHG06_HUMAN
	CLSPN_HUMAN	RHG06_HUMAN		C1QL2_HUMAN	CELF6_HUMAN
	LMTK3_HUMAN	CELF6_HUMAN		KT222_HUMAN	TCF24_HUMAN
	RPP25_HUMAN	TCF24_HUMAN		DC8L1_HUMAN	DLG5_HUMAN
	PAGR1_HUMAN	DLG5_HUMAN		CAN2_HUMAN	ASAP1_HUMAN
	ARI1A_HUMAN	ASAP1_HUMAN		5HT1E_HUMAN	FMN2_HUMAN
	HYDIN_HUMAN	FMN2_HUMAN		ZN75D_HUMAN	PLCE1_HUMAN
	CE024_HUMAN	PLCE1_HUMAN		EPCAM_HUMAN	TMPS9_HUMAN
	MYLK3_HUMAN	TMPS9_HUMAN		PSD10_HUMAN	AMOT_HUMAN
	MY18A_HUMAN	AMOT_HUMAN		CNBD2_HUMAN	BD1L1_HUMAN
	BAHC1_HUMAN	BD1L1_HUMAN		F246B_HUMAN	AKA12_HUMAN
	FGF2_HUMAN	AKA12_HUMAN		DUXB_HUMAN	KCTD3_HUMAN
	HERC1_HUMAN	KCTD3_HUMAN		AMERL_HUMAN	UVRAG_HUMAN
	HIC1_HUMAN	UVRAG_HUMAN		DPOLB_HUMAN	TMCC1_HUMAN
	A1AG1_HUMAN	TMCC1_HUMAN		SIM40_HUMAN	PAK4_HUMAN
	NBDY_HUMAN	PAK4_HUMAN		UPP2_HUMAN	KLF16_HUMAN
	OTU7B_HUMAN	KLF16_HUMAN		TMCO2_HUMAN	PURB_HUMAN
	DACT3_HUMAN	PURB_HUMAN		TMC1_HUMAN	CHLE_HUMAN
	PITM3_HUMAN	CHLE_HUMAN		RHF2B_HUMAN	T151B_HUMAN
	CCD13_HUMAN	T151B_HUMAN		HS905_HUMAN	P121A_HUMAN
	A1AG2_HUMAN	P121A_HUMAN		SOX_HUMAN	P121C_HUMAN
	AKT3_HUMAN	P121C_HUMAN		GLT17_HUMAN	ZCHC3_HUMAN
	AKT1_HUMAN	ZCHC3_HUMAN		BAT1_HUMAN	PSMD8_HUMAN
	AKT2_HUMAN	PSMD8_HUMAN		EFHC2_HUMAN	CFA97_HUMAN
	APCL_HUMAN	CFA97_HUMAN		MUC2_HUMAN	S14L1_HUMAN
	USPL1_HUMAN	S14L1_HUMAN		RL8_HUMAN	INSI1_HUMAN
	SRCRL_HUMAN	INSI1_HUMAN		GRK4_HUMAN	DYH10_HUMAN
	SPE39_HUMAN	DYH10_HUMAN		SNG1_HUMAN	STK10_HUMAN
	UBP19_HUMAN	STK10_HUMAN		RIFK_HUMAN	KALRN_HUMAN
	EP400_HUMAN	KALRN_HUMAN		ARM12_HUMAN	PITM2_HUMAN
	SPD2B_HUMAN	PITM2_HUMAN		ANR39_HUMAN	MGAP_HUMAN
	VCIP1_HUMAN	MGAP_HUMAN		TTC36_HUMAN	GPX1_HUMAN
	TAF6_HUMAN	GPX1_HUMAN		CK098_HUMAN	RPIA_HUMAN
	CQ114_HUMAN	RPIA_HUMAN		MPIP1_HUMAN	MEN1_HUMAN
	PI5PA_HUMAN	MEN1_HUMAN		P2RY8_HUMAN	ZNRF1_HUMAN
	MYCB2_HUMAN	ZNRF1_HUMAN		MER34_HUMAN	GLI2_HUMAN
	MTMR5_HUMAN	GLI2_HUMAN		APLD1_HUMAN	MAP1A_HUMAN
	BCOR_HUMAN	MAP1A_HUMAN		GRP_HUMAN	OGFR_HUMAN
	ADRB1_HUMAN	OGFR_HUMAN		ZN836_HUMAN	CBX2_HUMAN
	ABCA2_HUMAN	CBX2_HUMAN		BEX5_HUMAN	KLF4_HUMAN
	RGL3_HUMAN	KLF4_HUMAN		UD11_HUMAN	SYUA_HUMAN
	LZTS3_HUMAN	SYUA_HUMAN		NXF2_HUMAN	C2CD3_HUMAN
	WNK4_HUMAN	C2CD3_HUMAN		FSD1L_HUMAN	TM181_HUMAN
	CTNL1_HUMAN	TM181_HUMAN		PIGQ_HUMAN	FOXA1_HUMAN
	MAGB6_HUMAN	FOXA1_HUMAN		GLT11_HUMAN	FOXA3_HUMAN
	FCGBP_HUMAN	FOXA3_HUMAN		LRC20_HUMAN	SATB2_HUMAN
	GCP2_HUMAN	SATB2_HUMAN		CHRD1_HUMAN	SYP2L_HUMAN
	NUD18_HUMAN	SYP2L_HUMAN		GGH_HUMAN	TET3_HUMAN
	MGMT_HUMAN	TET3_HUMAN		H31T_HUMAN	AFF1_HUMAN
	CUX1_HUMAN	AFF1_HUMAN		PURA2_HUMAN	GCP2_HUMAN
	CASP_HUMAN	GCP2_HUMAN		NAGA_HUMAN	CAC1I_HUMAN
	I2BP1_HUMAN	CAC1I_HUMAN		ARMD2_HUMAN	VP13B_HUMAN
	CL033_HUMAN	VP13B_HUMAN		KAD1_HUMAN	PLK4_HUMAN
	TPD52_HUMAN	PLK4_HUMAN		LIN52_HUMAN	INADL_HUMAN
	CA122_HUMAN	INADL_HUMAN		CST9_HUMAN	ZN598_HUMAN
	KI21B_HUMAN	ZN598_HUMAN		NOP16_HUMAN	CO056_HUMAN
	TM256_HUMAN	CO056_HUMAN		IL12A_HUMAN	SUN1_HUMAN
	CC141_HUMAN	SUN1_HUMAN		SC5A2_HUMAN	SHRM3_HUMAN
	TP53B_HUMAN	SHRM3_HUMAN		PP1A_HUMAN	FCN3_HUMAN
	NEB2_HUMAN	FCN3_HUMAN		GBRD_HUMAN	RHG17_HUMAN
	RTN4_HUMAN	RHG17_HUMAN		EZH1_HUMAN	NUFP2_HUMAN
	COG2_HUMAN	NUFP2_HUMAN		DAPK3_HUMAN	LAMC3_HUMAN
	SNTA1_HUMAN	LAMC3_HUMAN		TM14C_HUMAN	DOT1L_HUMAN
	EMC10_HUMAN	DOT1L_HUMAN		LIN37_HUMAN	SMTN_HUMAN
	TENA_HUMAN	SMTN_HUMAN		PAK5_HUMAN	JHD2C_HUMAN
	MARCS_HUMAN	JHD2C_HUMAN		O13C5_HUMAN	NCOA6_HUMAN
	VWF_HUMAN	NCOA6_HUMAN		TPM4_HUMAN	MTAP2_HUMAN
	ZBT8B_HUMAN	MTAP2_HUMAN		FIBP_HUMAN	MAAS1_HUMAN
	PDS5A_HUMAN	MAAS1_HUMAN		CE57L_HUMAN	SH2D3_HUMAN
	AGRG4_HUMAN	SH2D3_HUMAN		CALCA_HUMAN	COKA1_HUMAN
	DSCAM_HUMAN	COKA1_HUMAN		PLK2_HUMAN	DPYD_HUMAN
	SRGP2_HUMAN	DPYD_HUMAN		TXND5_HUMAN	HS3S2_HUMAN
	MYO15_HUMAN	HS3S2_HUMAN		SSU72_HUMAN	MTMRE_HUMAN
	SH2B1_HUMAN	MTMRE_HUMAN		BM2KL_HUMAN	ZN341_HUMAN
	US6NL_HUMAN	ZN341_HUMAN		PPP5_HUMAN	MYPT1_HUMAN
	FILA2_HUMAN	MYPT1_HUMAN		LV301_HUMAN	AT2B2_HUMAN
	TTC9B_HUMAN	AT2B2_HUMAN		PNRC2_HUMAN	AT2B1_HUMAN
	TROP_HUMAN	AT2B1_HUMAN		GRAPL_HUMAN	AT2B3_HUMAN
	IRAG1_HUMAN	AT2B3_HUMAN		CERS4_HUMAN	AT2B4_HUMAN
	TRPM4_HUMAN	AT2B4_HUMAN		OSP4A_HUMAN	DMAC1_HUMAN
	SFTPD_HUMAN	DMAC1_HUMAN		GRM2A_HUMAN	FBX41_HUMAN
	LYPD3_HUMAN	FBX41_HUMAN		LHX5_HUMAN	MED15_HUMAN
	SMTN_HUMAN	MED15_HUMAN		CYREN_HUMAN	THOC2_HUMAN
	TR10A_HUMAN	THOC2_HUMAN		BOD1_HUMAN	PAAT_HUMAN
	ILF3_HUMAN	PAAT_HUMAN		PNO1_HUMAN	CHID1_HUMAN
	PTN18_HUMAN	CHID1_HUMAN		GPR78_HUMAN	PCY1A_HUMAN
	BLM_HUMAN	PCY1A_HUMAN		TRY3_HUMAN	ARC1B_HUMAN
	RFA4_HUMAN	ARC1B_HUMAN		DUX3_HUMAN	AR2BP_HUMAN
	TENS1_HUMAN	AR2BP_HUMAN		ZNF70_HUMAN	MRTFA_HUMAN
	K1109_HUMAN	MRTFA_HUMAN		KCNE4_HUMAN	ANK2_HUMAN
	LIMD1_HUMAN	ANK2_HUMAN		NOTC2_HUMAN	SPCS2_HUMAN
	CASZ1_HUMAN	SPCS2_HUMAN		GLMP_HUMAN	PI2R_HUMAN
	SCN1B_HUMAN	PI2R_HUMAN		ZSA5B_HUMAN	VP13A_HUMAN
	CLCN7_HUMAN	VP13A_HUMAN		EDC3_HUMAN	MPLKI_HUMAN
	GNDS_HUMAN	MPLKI_HUMAN		UBE3A_HUMAN	SZT2_HUMAN
	MIY4B_HUMAN	SZT2_HUMAN		CHP2_HUMAN	RGPD4_HUMAN
	MYOM1_HUMAN	RGPD4_HUMAN		NXNL1_HUMAN	RBP2_HUMAN
	KCNQ4_HUMAN	RBP2_HUMAN		BCCIP_HUMAN	RGPD5_HUMAN
	ZNF71_HUMAN	RGPD5_HUMAN		CBY2_HUMAN	RGPD1_HUMAN
	SH3R1_HUMAN	RGPD1_HUMAN		GTSC1_HUMAN	EIF2D_HUMAN
	DPEP3_HUMAN	EIF2D_HUMAN		PSMA8_HUMAN	ZBTB3_HUMAN
	GANP_HUMAN	ZBTB3_HUMAN		GPSM3_HUMAN	MEFV_HUMAN
	MTOR_HUMAN	MEFV_HUMAN		HELLS_HUMAN	CKAP5_HUMAN
	TCF24_HUMAN	CKAP5_HUMAN		ZN727_HUMAN	FRYL_HUMAN
	CHKA_HUMAN	FRYL_HUMAN		S27A2_HUMAN	FRY_HUMAN
	PRAM_HUMAN	FRY_HUMAN		TRAF5_HUMAN	LRC73_HUMAN
	ST17A_HUMAN	LRC73_HUMAN		ZN479_HUMAN	F111B_HUMAN
	CNOT1_HUMAN	F111B_HUMAN		TMTC3_HUMAN	MUC12_HUMAN
	AGRB2_HUMAN	MUC12_HUMAN		F218A_HUMAN	ITIH3_HUMAN
	SAMD1_HUMAN	ITIH3_HUMAN		SPIN4_HUMAN	IGFN1_HUMAN
	IRX3_HUMAN	IGFN1_HUMAN		KI18A_HUMAN	XKR4_HUMAN
	TM181_HUMAN	XKR4_HUMAN		DRD4_HUMAN	SNX27_HUMAN
	FA83H_HUMAN	SNX27_HUMAN		CXD3_HUMAN	FUBP2_HUMAN
	DGKH_HUMAN	FUBP2_HUMAN		SAXO1_HUMAN	SMG9_HUMAN
	NCK5L_HUMAN	SMG9_HUMAN		CK087_HUMAN	RP3A_HUMAN
	TSH3_HUMAN	RP3A_HUMAN		ABCD4_HUMAN	ABCA7_HUMAN
	SREC_HUMAN	ABCA7_HUMAN		CTF8_HUMAN	SETB1_HUMAN
	CC120_HUMAN	SETB1_HUMAN		PIAS4_HUMAN	C1QA_HUMAN
	SIR1_HUMAN	C1QA_HUMAN		CISD2_HUMAN	RELL1_HUMAN
	RTN3_HUMAN	RELL1_HUMAN		KCJ14_HUMAN	CL033_HUMAN
	BCL9L_HUMAN	CL033_HUMAN		ZN468_HUMAN	PGFRL_HUMAN
	RN207_HUMAN	PGFRL_HUMAN		FETA_HUMAN	NEB2_HUMAN
	TMPS9_HUMAN	NEB2_HUMAN		B4GT4_HUMAN	SH2B1_HUMAN
	RHG22_HUMAN	SH2B1_HUMAN		SAA1_HUMAN	KCTD2_HUMAN
	S12A2_HUMAN	KCTD2_HUMAN		TVG10_HUMAN	MYO9B_HUMAN
	PODXL_HUMAN	MYO9B_HUMAN		CTBL1_HUMAN	SF3B1_HUMAN
	PTPR2_HUMAN	SF3B1_HUMAN		GLUT4_HUMAN	FBF1_HUMAN
	ZN316_HUMAN	FBF1_HUMAN		H4_HUMAN	FRM4A_HUMAN
	RORA_HUMAN	FRM4A_HUMAN		SC6A3_HUMAN	GASR_HUMAN
	DYH10_HUMAN	GASR_HUMAN		E2F4_HUMAN	ZSWM6_HUMAN
	C1QA_HUMAN	ZSWM6_HUMAN		RAB7L_HUMAN	TEX2_HUMAN
	CE192_HUMAN	TEX2_HUMAN		NS1BP_HUMAN	PBIR1_HUMAN
	FBF1_HUMAN	PBIR1_HUMAN		ELF3_HUMAN	RNF10_HUMAN
	LRC4B_HUMAN	RNF10_HUMAN		KCD14_HUMAN	PMEL_HUMAN
	LRRC4_HUMAN	PMEL_HUMAN		COT2_HUMAN	F110A_HUMAN
	GLI1_HUMAN	F110A_HUMAN		PPM1E_HUMAN	NPTN_HUMAN
	ANR11_HUMAN	NPTN_HUMAN		RBX1_HUMAN	PWP3A_HUMAN
	REV3L_HUMAN	PWP3A_HUMAN		WDR35_HUMAN	OGFD3_HUMAN
	CENPV_HUMAN	OGFD3_HUMAN		CHMP5_HUMAN	SSH1_HUMAN
	BTBDI_HUMAN	SSH1_HUMAN		MED27_HUMAN	EPN1_HUMAN
	EPHAA_HUMAN	EPN1_HUMAN		PSB1_HUMAN	DCLK2_HUMAN
	4EBP1_HUMAN	DCLK2_HUMAN		ZRAB2_HUMAN	FA12_HUMAN
	VATA_HUMAN	FA12_HUMAN		PSMD7_HUMAN	SLTM_HUMAN
	YTHD1_HUMAN	SLTM_HUMAN		PA24B_HUMAN	SPON2_HUMAN
	USH2A_HUMAN	SPON2_HUMAN		RHCG_HUMAN	AAA1_HUMAN
	IRX5_HUMAN	AAA1_HUMAN		IOD1_HUMAN	KV117_HUMAN
	PTSS2_HUMAN	KV117_HUMAN		KCNA6_HUMAN	GWL_HUMAN
	PI51A_HUMAN	GWL_HUMAN		LIPC_HUMAN	FKBP8_HUMAN
	PARP1_HUMAN	FKBP8_HUMAN		SIAT2_HUMAN	EST1A_HUMAN
	APOD_HUMAN	EST1A_HUMAN		TEKT5_HUMAN	CUX2_HUMAN
	BGH3_HUMAN	CUX2_HUMAN		ARSL_HUMAN	MY18B_HUMAN
	AT2C2_HUMAN	MY18B_HUMAN		GBB3_HUMAN	KLRG2_HUMAN
	TRA2A_HUMAN	KLRG2_HUMAN		CP2A6_HUMAN	GLI1_HUMAN
	RGPS2_HUMAN	GLI1_HUMAN		CDK19_HUMAN	P4R3A_HUMAN
	ZN318_HUMAN	P4R3A_HUMAN		I22R1_HUMAN	P4R3B_HUMAN
	C1QC_HUMAN	P4R3B_HUMAN		RHOA_HUMAN	TLE3_HUMAN
	DHB14_HUMAN	TLE3_HUMAN		GAS7_HUMAN	LIMD1_HUMAN
	RBL1_HUMAN	LIMD1_HUMAN		STAT3_HUMAN	FGF14_HUMAN
	MDN1_HUMAN	FGF14_HUMAN		GDF8_HUMAN	DC122_HUMAN
	HACL2_HUMAN	DC122_HUMAN		TMEDA_HUMAN	CHD3_HUMAN
	WDFY3_HUMAN	CHD3_HUMAN		ZSC31_HUMAN	KI67_HUMAN
	T2EA_HUMAN	KI67_HUMAN		TM177_HUMAN	FGD6_HUMAN
	KRBA1_HUMAN	FGD6_HUMAN		DEF1_HUMAN	COQA1_HUMAN
	ADA19_HUMAN	COQA1_HUMAN		EHD3_HUMAN	MA7D2_HUMAN
	PCDH8_HUMAN	MA7D2_HUMAN		HPF1_HUMAN	TXLNA_HUMAN
	CEIP2_HUMAN	TXLNA_HUMAN		CC174_HUMAN	ARNT_HUMAN
	MSL1_HUMAN	ARNT_HUMAN		CP8B1_HUMAN	EDC4_HUMAN
	PGAP6_HUMAN	EDC4_HUMAN		AATC_HUMAN	CNTN4_HUMAN
	FILA_HUMAN	CNTN4_HUMAN		CCD34_HUMAN	KCNT1_HUMAN
	T132E_HUMAN	KCNT1_HUMAN		VP26A_HUMAN	PHLB2_HUMAN
	FRAS1_HUMAN	PHLB2_HUMAN		GRAM_HUMAN	RFX7_HUMAN
	ARHGI_HUMAN	RFX7_HUMAN		SIKE1_HUMAN	SYNRG_HUMAN
	MGAP_HUMAN	SYNRG_HUMAN		APH1B_HUMAN	TDRD1_HUMAN
	UBR5_HUMAN	TDRD1_HUMAN		BRI3B_HUMAN	ZCH14_HUMAN
	SDK2_HUMAN	ZCH14_HUMAN		P3URF_HUMAN	ARNT2_HUMAN
	CRCT1_HUMAN	ARNT2_HUMAN		PAL4H_HUMAN	NAA30_HUMAN
	COQA1_HUMAN	NAA30_HUMAN		PAL4C_HUMAN	MYL6B_HUMAN
	SMBP2_HUMAN	MYL6B_HUMAN		PAL4A_HUMAN	ZN831_HUMAN
	AT8B3_HUMAN	ZN831_HUMAN		MERB1_HUMAN	MIY4B_HUMAN
	CA167_HUMAN	MIY4B_HUMAN		I17RE_HUMAN	UBA1_HUMAN
	ARHGC_HUMAN	UBA1_HUMAN		XAGE1_HUMAN	SP9_HUMAN
	CSMD1_HUMAN	SP9_HUMAN		YU008_HUMAN	TAF7L_HUMAN
	CE047_HUMAN	TAF7L_HUMAN		RBAK_HUMAN	ACL7B_HUMAN
	KANK3_HUMAN	ACL7B_HUMAN		ANR16_HUMAN	PITM1_HUMAN
	GPV_HUMAN	PITM1_HUMAN		PRSS8_HUMAN	PODXL_HUMAN
	FLIP1_HUMAN	PODXL_HUMAN		NLGNX_HUMAN	KI13A_HUMAN
	PCX3_HUMAN	KI13A_HUMAN		ZN432_HUMAN	ZFHX3_HUMAN
	CABP4_HUMAN	ZFHX3_HUMAN		S29P2_HUMAN	ZN384_HUMAN
	AMER3_HUMAN	ZN384_HUMAN		NUBP2_HUMAN	FANCM_HUMAN
	MEGF6_HUMAN	FANCM_HUMAN		MF13A_HUMAN	ZN106_HUMAN
	DDX42_HUMAN	ZN106_HUMAN		RHOU_HUMAN	LIPA2_HUMAN
	MY15B_HUMAN	LIPA2_HUMAN		UBL7_HUMAN	LIPA4_HUMAN
	GTSE1_HUMAN	LIPA4_HUMAN		SVOPL_HUMAN	CCNL2_HUMAN
	XDH_HUMAN	CCNL2_HUMAN		RPE_HUMAN	NOSIP_HUMAN
	PRC2C_HUMAN	NOSIP_HUMAN		GBP6_HUMAN	SP2_HUMAN
	ZFHX3_HUMAN	SP2_HUMAN		KBTB4_HUMAN	FRAS1_HUMAN
	PTPRF_HUMAN	FRAS1_HUMAN		BBIP1_HUMAN	IRX1_HUMAN
	MD13L_HUMAN	IRX1_HUMAN		RAG2_HUMAN	ARHGF_HUMAN
	DEPD5_HUMAN	ARHGF_HUMAN		ANF_HUMAN	MLIP_HUMAN
	WDR90_HUMAN	MLIP_HUMAN		DNJB9_HUMAN	MADD_HUMAN
	NEUM_HUMAN	MADD_HUMAN		ANGL1_HUMAN	GRIN2_HUMAN
	ATRN_HUMAN	GRIN2_HUMAN		ZBT20_HUMAN	CAPR1_HUMAN
	VP13A_HUMAN	CAPR1_HUMAN		PRDC1_HUMAN	FRPD1_HUMAN
	DMTA2_HUMAN	FRPD1_HUMAN		CENPX_HUMAN	ZHANG_HUMAN
	NDST3_HUMAN	ZHANG_HUMAN		CNAS1_HUMAN	GANP_HUMAN
	NDST4_HUMAN	GANP_HUMAN		FBW12_HUMAN	PHF1_HUMAN
	AKNA_HUMAN	PHF1_HUMAN		TM147_HUMAN	CAF1B_HUMAN
	DYH9_HUMAN	CAF1B_HUMAN		JSPR1_HUMAN	AAKG2_HUMAN
	DYH11_HUMAN	AAKG2_HUMAN		CP7B1_HUMAN	ZN827_HUMAN
	NUMBL_HUMAN	ZN827_HUMAN		IFT1B_HUMAN	FILA_HUMAN
	MAGI1_HUMAN	FILA_HUMAN		OLIG3_HUMAN	DDX50_HUMAN
	MUC12_HUMAN	DDX50_HUMAN		CCD17_HUMAN	I27L2_HUMAN
	AHDC1_HUMAN	I27L2_HUMAN		SC5AA_HUMAN	BPTF_HUMAN
	UNC4_HUMAN	BPTF_HUMAN		ARC_HUMAN	OTU7A_HUMAN
	SKT_HUMAN	OTU7A_HUMAN		PP1G_HUMAN	PI5PA_HUMAN
	Z385D_HUMAN	PI5PA_HUMAN		TM140_HUMAN	CHD9_HUMAN
	GPKOW_HUMAN	CHD9_HUMAN		DUS1L_HUMAN	DYH6_HUMAN
	GPTC1_HUMAN	DYH6_HUMAN		TARM1_HUMAN	ANFY1_HUMAN
	NAA30_HUMAN	ANFY1_HUMAN		HUS1B_HUMAN	CAC1B_HUMAN
	C1QRF_HUMAN	CAC1B_HUMAN		CHM4C_HUMAN	IRX4_HUMAN
	MCF2L_HUMAN	IRX4_HUMAN		GALR1_HUMAN	LHPP_HUMAN
	HCN1_HUMAN	LHPP_HUMAN		SHLD3_HUMAN	ZN219_HUMAN
	KLHL3_HUMAN	ZN219_HUMAN		EURL_HUMAN	CLIP1_HUMAN
	MARK3_HUMAN	CLIP1_HUMAN		DSCR6_HUMAN	EMIL2_HUMAN
	PABP3_HUMAN	EMIL2_HUMAN		SLN14_HUMAN	SGIP1_HUMAN
	MYPT1_HUMAN	SGIP1_HUMAN		SCAR5_HUMAN	BRD3_HUMAN
	KCNH4_HUMAN	BRD3_HUMAN		E2F2_HUMAN	WDR5_HUMAN
	PLIN1_HUMAN	WDR5_HUMAN		CHTOP_HUMAN	CYTSB_HUMAN
	MACIR_HUMAN	CYTSB_HUMAN		SH3L1_HUMAN	PKP3_HUMAN
	ALKB5_HUMAN	PKP3_HUMAN		DLRB1_HUMAN	T132A_HUMAN
	TMUB2_HUMAN	T132A_HUMAN		U633C_HUMAN	HNF1A_HUMAN
	CDK12_HUMAN	HNF1A_HUMAN		IQCB1_HUMAN	MSX1_HUMAN
	RIC3_HUMAN	MSX1_HUMAN		ROCK1_HUMAN	I2BP2_HUMAN
	TET3_HUMAN	I2BP2_HUMAN		MCF2_HUMAN	PLAT2_HUMAN
	TDRD1_HUMAN	PLAT2_HUMAN		GNRR2_HUMAN	SPIR1_HUMAN
	MA6D1_HUMAN	SPIR1_HUMAN		RGS1_HUMAN	BRAP_HUMAN
	CBPC5_HUMAN	BRAP_HUMAN		G6PE_HUMAN	MYCB2_HUMAN
	IRX2_HUMAN	MYCB2_HUMAN		R3HD4_HUMAN	VAX2_HUMAN
	LAMA2_HUMAN	VAX2_HUMAN		CRFR2_HUMAN	TBCD5_HUMAN
	PSMD8_HUMAN	TBCD5_HUMAN		CAVN2_HUMAN	CTNL1_HUMAN
	ARI3A_HUMAN	CTNL1_HUMAN		NPY5R_HUMAN	BTBD7_HUMAN
	PKHH3_HUMAN	BTBD7_HUMAN		TVA5_HUMAN	RHG32_HUMAN
	LIN41_HUMAN	RHG32_HUMAN		ZN667_HUMAN	XIRP2_HUMAN
	ELOA2_HUMAN	XIRP2_HUMAN		GFAP_HUMAN	SAFB2_HUMAN
	SERPH_HUMAN	SAFB2_HUMAN		LMBD2_HUMAN	SAFB1_HUMAN
	WTIP_HUMAN	SAFB1_HUMAN		BLID_HUMAN	PR38B_HUMAN
	PCD23_HUMAN	PR38B_HUMAN		RDH10_HUMAN	ANR50_HUMAN
	TENS3_HUMAN	ANR50_HUMAN		DSA2D_HUMAN	VWCE_HUMAN
	NGRN_HUMAN	VWCE_HUMAN		GNPTG_HUMAN	FOSL2_HUMAN
	DHX37_HUMAN	FOSL2_HUMAN		ST2A1_HUMAN	LRC4B_HUMAN
	BTBD7_HUMAN	LRC4B_HUMAN		PDGFD_HUMAN	LRRC4_HUMAN
	SH2B3_HUMAN	LRRC4_HUMAN		REBL1_HUMAN	VDAC2_HUMAN
	DPOLQ_HUMAN	VDAC2_HUMAN		COR2A_HUMAN	CO2_HUMAN
	ARHGA_HUMAN	CO2_HUMAN		CT451_HUMAN	CUX1_HUMAN
	BRD3_HUMAN	CUX1_HUMAN		MDFI_HUMAN	CASP_HUMAN
	TXLNA_HUMAN	CASP_HUMAN		PPDPF_HUMAN	WTIP_HUMAN
	KCNT1_HUMAN	WTIP_HUMAN		PSMG1_HUMAN	FUBP3_HUMAN
	AT12A_HUMAN	FUBP3_HUMAN		GP2_HUMAN	F177A_HUMAN
	KCTD2_HUMAN	F177A_HUMAN		XKRY2_HUMAN	MICA2_HUMAN
	DMAC1_HUMAN	MICA2_HUMAN		ERCC2_HUMAN	CELR3_HUMAN
	IFRD1_HUMAN	CELR3_HUMAN		FOXJ1_HUMAN	CBX6_HUMAN
	MCTP1_HUMAN	CBX6_HUMAN		B2L15_HUMAN	CHD5_HUMAN
	PR14L_HUMAN	CHD5_HUMAN		FAXC_HUMAN	CHD4_HUMAN
	SKOR2_HUMAN	CHD4_HUMAN		OR4D6_HUMAN	PKHG3_HUMAN
	LARP1_HUMAN	PKHG3_HUMAN		A20A5_HUMAN	SAMD1_HUMAN
	SALL4_HUMAN	SAMD1_HUMAN		OMGP_HUMAN	C10_HUMAN
	CBX2_HUMAN	C10_HUMAN		DOA_HUMAN	PKHL1_HUMAN
	DR4L1_HUMAN	PKHL1_HUMAN		BYST_HUMAN	OBSL1_HUMAN
	ACLY_HUMAN	OBSL1_HUMAN		O51J1_HUMAN	TNIK_HUMAN
	TUSC2_HUMAN	TNIK_HUMAN		ZFP82_HUMAN	IGS22_HUMAN
	AMPD2_HUMAN	IGS22_HUMAN		ENPP6_HUMAN	DMBX1_HUMAN
	CXCL7_HUMAN	DMBX1_HUMAN		H90B4_HUMAN	FA83D_HUMAN
	PKHH1_HUMAN	FA83D_HUMAN		TM86B_HUMAN	ZN609_HUMAN
	CCD57_HUMAN	ZN609_HUMAN		SOAT_HUMAN	FYB1_HUMAN
	CO6A5_HUMAN	FYB1_HUMAN		ADK_HUMAN	LRBA_HUMAN
	TRM1L_HUMAN	LRBA_HUMAN		ZN850_HUMAN	COSA1_HUMAN
	CAD22_HUMAN	COSA1_HUMAN		ZN175_HUMAN	BICD2_HUMAN
	ZN384_HUMAN	BICD2_HUMAN		GBG12_HUMAN	ANLN_HUMAN
	PICAL_HUMAN	ANLN_HUMAN		ZN197_HUMAN	CDK12_HUMAN
	LTK_HUMAN	CDK12_HUMAN		CC185_HUMAN	TEP1_HUMAN
	ARMS2_HUMAN	TEP1_HUMAN		FXYD7_HUMAN	LAMA5_HUMAN
	DERPC_HUMAN	LAMA5_HUMAN		PPIA_HUMAN	MBTP1_HUMAN
	LAMA3_HUMAN	MBTP1_HUMAN		OR7C2_HUMAN	DPEP3_HUMAN
	CRACD_HUMAN	DPEP3_HUMAN		TMX3_HUMAN	PRAM_HUMAN
	ICE1_HUMAN	PRAM_HUMAN		PEPC_HUMAN	ZAN_HUMAN
	PSPC1_HUMAN	ZAN_HUMAN		GATA3_HUMAN	DR4L1_HUMAN
	IRX4_HUMAN	DR4L1_HUMAN		CF062_HUMAN	OSBP1_HUMAN
	TCF7_HUMAN	OSBP1_HUMAN		TVB51_HUMAN	TET1_HUMAN
	AFF1_HUMAN	TET1_HUMAN		PP1R7_HUMAN	NALP5_HUMAN
	TSY26_HUMAN	NALP5_HUMAN		TVA24_HUMAN	N4BP3_HUMAN
	CILK1_HUMAN	N4BP3_HUMAN		CCNG1_HUMAN	PGBM_HUMAN
	F174B_HUMAN	PGBM_HUMAN		S39AA_HUMAN	SRGP2_HUMAN
	CAC1A_HUMAN	SRGP2_HUMAN		STK38_HUMAN	AINX_HUMAN
	ABCA8_HUMAN	AINX_HUMAN		FAM9B_HUMAN	AR6P4_HUMAN
	ABCA9_HUMAN	AR6P4_HUMAN		NEUR3_HUMAN	BICRA_HUMAN
	ABCAA_HUMAN	BICRA_HUMAN		B3GN5_HUMAN	PKHH1_HUMAN
	MTUS1_HUMAN	PKHH1_HUMAN		TBC26_HUMAN	FA83C_HUMAN
	PLPR3_HUMAN	FA83C_HUMAN		CCNY_HUMAN	PRGR_HUMAN
	MINK1_HUMAN	PRGR_HUMAN		RGF1A_HUMAN	GON4L_HUMAN
	LRRC7_HUMAN	GON4L_HUMAN		ZNF8_HUMAN	KCNH4_HUMAN
	GMPR2_HUMAN	KCNH4_HUMAN		OR7C1_HUMAN	EGLN1_HUMAN
	AKP13_HUMAN	EGLN1_HUMAN		SFRP5_HUMAN	RAPH1_HUMAN
	BICRL_HUMAN	RAPH1_HUMAN		HDGR3_HUMAN	RN19A_HUMAN
	MRP_HUMAN	RN19A_HUMAN		EXD1_HUMAN	MRTFB_HUMAN
	IRX1_HUMAN	MRTFB_HUMAN		OR2I1_HUMAN	C1T9A_HUMAN
	CCNT2_HUMAN	C1T9A_HUMAN		HNRH2_HUMAN	RP1L1_HUMAN
	TIAM1_HUMAN	RP1L1_HUMAN		SIM39_HUMAN	F214B_HUMAN
	IGFN1_HUMAN	F214B_HUMAN		PHEX_HUMAN	SOX5_HUMAN
	SET1B_HUMAN	SOX5_HUMAN		DMPK_HUMAN	ZZEF1_HUMAN
	MA7D2_HUMAN	ZZEF1_HUMAN		HPSE2_HUMAN	TDIF2_HUMAN
	LRC27_HUMAN	TDIF2_HUMAN		NEIL2_HUMAN	WAC_HUMAN
	SYEP_HUMAN	WAC_HUMAN		HMCES_HUMAN	HIP1R_HUMAN
	HMHA1_HUMAN	HIP1R_HUMAN		PLCD1_HUMAN	FHI1B_HUMAN
	PHLB2_HUMAN	FHI1B_HUMAN		GEMI8_HUMAN	HXC6_HUMAN
	ASAP1_HUMAN	HXC6_HUMAN		ENOPH_HUMAN	PRDM1_HUMAN
	IQEC3_HUMAN	PRDM1_HUMAN		KR104_HUMAN	SEM6A_HUMAN
	PDZD8_HUMAN	SEM6A_HUMAN		RM48_HUMAN	EPIPL_HUMAN
	TBCD5_HUMAN	EPIPL_HUMAN		RT30_HUMAN	AT2A3_HUMAN
	PK1L2_HUMAN	AT2A3_HUMAN		TRNT1_HUMAN	RN185_HUMAN
	SMG1_HUMAN	RN185_HUMAN		ACS2B_HUMAN	KCNB1_HUMAN
	DDX31_HUMAN	KCNB1_HUMAN		ATPD_HUMAN	RIMS1_HUMAN
	AKA11_HUMAN	RIMS1_HUMAN		MITOS_HUMAN	DMAP1_HUMAN
	RED1_HUMAN	DMAP1_HUMAN		MTFP1_HUMAN	SDK2_HUMAN
	ZEP1_HUMAN	SDK2_HUMAN		TRAP1_HUMAN	SET1B_HUMAN
	MUC4_HUMAN	SET1B_HUMAN		MAIP1_HUMAN	PEAK1_HUMAN
	DOT1L_HUMAN	PEAK1_HUMAN		HMGCL_HUMAN	HYDIN_HUMAN
	AKAP2_HUMAN	HYDIN_HUMAN		NEUL_HUMAN	NOS3_HUMAN
	CAC1G_HUMAN	NOS3_HUMAN		TOM34_HUMAN	G137A_HUMAN
	DHX29_HUMAN	G137A_HUMAN		RM02_HUMAN	KIFC1_HUMAN
	KDIS_HUMAN	KIFC1_HUMAN		YO027_HUMAN	RASA1_HUMAN
	DUS8_HUMAN	RASA1_HUMAN		KAD2_HUMAN	DNLI3_HUMAN
	OTUD4_HUMAN	DNLI3_HUMAN		AL1B1_HUMAN	SYNJ2_HUMAN
	ESPL1_HUMAN	SYNJ2_HUMAN		RT18A_HUMAN	ZDHC5_HUMAN
	MTR1L_HUMAN	ZDHC5_HUMAN		AADAT_HUMAN	FBLN1_HUMAN
	KCNK3_HUMAN	FBLN1_HUMAN		COX8C_HUMAN	PTN13_HUMAN
	NTR1_HUMAN	PTN13_HUMAN		MPC2_HUMAN	FOXL2_HUMAN
	APC1_HUMAN	FOXL2_HUMAN		OXA1L_HUMAN	BAP1_HUMAN
	TKFC_HUMAN	BAP1_HUMAN		RM33_HUMAN	ABCA8_HUMAN
	CAC1S_HUMAN	ABCA8_HUMAN		NDUC1_HUMAN	CAD23_HUMAN
	ARI5A_HUMAN	CAD23_HUMAN		PTCD2_HUMAN	F193A_HUMAN
	M4K5_HUMAN	F193A_HUMAN		NUCG_HUMAN	JPH3_HUMAN
	GRAK_HUMAN	JPH3_HUMAN		ATPG_HUMAN	CGNL1_HUMAN
	WDR44_HUMAN	CGNL1_HUMAN		EFTS_HUMAN	TXND2_HUMAN
	G137A_HUMAN	TXND2_HUMAN		GLRX2_HUMAN	M3K13_HUMAN
	MY18B_HUMAN	M3K13_HUMAN		HVC33_HUMAN	SERPH_HUMAN
	RIMB1_HUMAN	SERPH_HUMAN		HV311_HUMAN	JUND_HUMAN
	RDH13_HUMAN	JUND_HUMAN		YP007_HUMAN	EHMT1_HUMAN
	AB17A_HUMAN	EHMT1_HUMAN		NFIA_HUMAN	PININ_HUMAN
	AJAP1_HUMAN	PININ_HUMAN		RXFP2_HUMAN	TISD_HUMAN
	NOMO2_HUMAN	TISD_HUMAN		F90AE_HUMAN	G3BP2_HUMAN
	TTC9A_HUMAN	G3BP2_HUMAN		CMTR1_HUMAN	TRPM4_HUMAN
	ZCH18_HUMAN	TRPM4_HUMAN		DQX1_HUMAN	SPG17_HUMAN
	ENPP7_HUMAN	SPG17_HUMAN		DAZ1_HUMAN	AMER3_HUMAN
	FA12_HUMAN	AMER3_HUMAN		RALA_HUMAN	PRR19_HUMAN
	H18_HUMAN	PRR19_HUMAN		FR8P1_HUMAN	SHOT1_HUMAN
	SATB2_HUMAN	SHOT1_HUMAN		S35F1_HUMAN	MUC20_HUMAN
	HGFL_HUMAN	MUC20_HUMAN		KLK8_HUMAN	ARI1A_HUMAN
	MST1L_HUMAN	ARI1A_HUMAN		GABP1_HUMAN	Z385D_HUMAN
	KS6A5_HUMAN	Z385D_HUMAN		E400N_HUMAN	SPAS2_HUMAN
	NFAC4_HUMAN	SPAS2_HUMAN		CJ143_HUMAN	AMMR1_HUMAN
	PHAR4_HUMAN	AMMR1_HUMAN		WDR5B_HUMAN	EFMT2_HUMAN
	UCKL1_HUMAN	EFMT2_HUMAN		GLCM1_HUMAN	PGBD5_HUMAN
	CLASR_HUMAN	PGBD5_HUMAN		ZN398_HUMAN	DACH2_HUMAN
	F229A_HUMAN	DACH2_HUMAN		CC112_HUMAN	LAMA3_HUMAN
	B3A3_HUMAN	LAMA3_HUMAN		RGPD3_HUMAN	TRPC1_HUMAN
	CX049_HUMAN	TRPC1_HUMAN		RGPD2_HUMAN	MY18A_HUMAN
	FOXE1_HUMAN	MY18A_HUMAN		HS902_HUMAN	GRM5_HUMAN
	HDAC5_HUMAN	GRM5_HUMAN		HS90B_HUMAN	KCC2B_HUMAN
	ZN764_HUMAN	KCC2B_HUMAN		TM144_HUMAN	KCC2G_HUMAN
	IQEC2_HUMAN	KCC2G_HUMAN		GOG8K_HUMAN	ATG4D_HUMAN
	FGD5_HUMAN	ATG4D_HUMAN		PAP1L_HUMAN	PKHA7_HUMAN
	SP2_HUMAN	PKHA7_HUMAN		CSC10_HUMAN	RIMS3_HUMAN
	TARA_HUMAN	RIMS3_HUMAN		KLH15_HUMAN	CTDP1_HUMAN
	UH1BL_HUMAN	CTDP1_HUMAN		LAGE3_HUMAN	CBR4_HUMAN
	GLI2_HUMAN	CBR4_HUMAN		SNX30_HUMAN	ROA1_HUMAN
	PPR18_HUMAN	ROA1_HUMAN		PLHD1_HUMAN	APOF_HUMAN
	FZD5_HUMAN	APOF_HUMAN		SHL2A_HUMAN	RN213_HUMAN
	CAR10_HUMAN	RN213_HUMAN		TAF1B_HUMAN	IN80E_HUMAN
	CARME_HUMAN	IN80E_HUMAN		HXA9_HUMAN	RNPS1_HUMAN
	ANR31_HUMAN	RNPS1_HUMAN		ILDR2_HUMAN	RA51D_HUMAN
	CLCN5_HUMAN	RA51D_HUMAN		AGO3_HUMAN	HMX3_HUMAN
	FIGL1_HUMAN	HMX3_HUMAN		ASZ1_HUMAN	GDF7_HUMAN
	C170B_HUMAN	GDF7_HUMAN		ELK1_HUMAN	ZG16_HUMAN
	NPAP1_HUMAN	ZG16_HUMAN		SCAP_HUMAN	NOLC1_HUMAN
	AKAP9_HUMAN	NOLC1_HUMAN		N4BP2_HUMAN	PTPRJ_HUMAN
	ZEP2_HUMAN	PTPRJ_HUMAN		POK7_HUMAN	TB182_HUMAN
	LRCH3_HUMAN	TB182_HUMAN		ENK18_HUMAN	SART3_HUMAN
	CCD92_HUMAN	SART3_HUMAN		ENK21_HUMAN	ERIP6_HUMAN
	KDM2B_HUMAN	ERIP6_HUMAN		DDIAS_HUMAN	GA2L2_HUMAN
	JPH2_HUMAN	GA2L2_HUMAN		PLST_HUMAN	PKHA4_HUMAN
	FOXL2_HUMAN	PKHA4_HUMAN		CIAO3_HUMAN	GPR84_HUMAN
	UTF1_HUMAN	GPR84_HUMAN		NTM2F_HUMAN	MAP1S_HUMAN
	SNX27_HUMAN	MAP1S_HUMAN		STAU1_HUMAN	MSLNL_HUMAN
	JIP1_HUMAN	MSLNL_HUMAN		MLH1_HUMAN	MXRA5_HUMAN
	NEXMI_HUMAN	MXRA5_HUMAN		S5A2_HUMAN	ZN764_HUMAN
	S35E4_HUMAN	ZN764_HUMAN		LAT_HUMAN	APOD_HUMAN
	LEUK_HUMAN	APOD_HUMAN		HV43D_HUMAN	WDR72_HUMAN
	UBE2S_HUMAN	WDR72_HUMAN		PMA6F_HUMAN	SOX10_HUMAN
	CNT3B_HUMAN	SOX10_HUMAN		PAL4D_HUMAN	UBP24_HUMAN
	CNTP3_HUMAN	UBP24_HUMAN		SCUB1_HUMAN	RGS12_HUMAN
	FRPD1_HUMAN	RGS12_HUMAN		I5P2_HUMAN	BCAR1_HUMAN
	PREB_HUMAN	BCAR1_HUMAN		TECTB_HUMAN	WDR4_HUMAN
	KAZRN_HUMAN	WDR4_HUMAN		DDIT4_HUMAN	DDHD1_HUMAN
	SNCAP_HUMAN	DDHD1_HUMAN		CC191_HUMAN	ZN740_HUMAN
	IFT88_HUMAN	ZN740_HUMAN		SO2A1_HUMAN	CC120_HUMAN
	KALRN_HUMAN	CC120_HUMAN		PBIR2_HUMAN	MA6D1_HUMAN
	MUC3B_HUMAN	MA6D1_HUMAN		ATTY_HUMAN	MSRB3_HUMAN
	MUC3A_HUMAN	MSRB3_HUMAN		CDHR2_HUMAN	KCAB3_HUMAN
	ALAT2_HUMAN	KCAB3_HUMAN		ZGPAT_HUMAN	PLEC_HUMAN
	ERF_HUMAN	PLEC_HUMAN		PSG11_HUMAN	AHSA2_HUMAN
	SHH_HUMAN	AHSA2_HUMAN		XPF_HUMAN	LRC27_HUMAN
	MYCT_HUMAN	LRC27_HUMAN		PM34_HUMAN	VATA_HUMAN
	ELAV1_HUMAN	VATA_HUMAN		ELK4_HUMAN	ADAS_HUMAN
	PWP3A_HUMAN	ADAS_HUMAN		F167A_HUMAN	FAS_HUMAN
	AINX_HUMAN	FAS_HUMAN		TTLL6_HUMAN	SPAG8_HUMAN
	LRCH4_HUMAN	SPAG8_HUMAN		LCN8_HUMAN	ZBT21_HUMAN
	CARL2_HUMAN	ZBT21_HUMAN		SIRB1_HUMAN	LG3BP_HUMAN
	EPC1_HUMAN	LG3BP_HUMAN		TREM1_HUMAN	MFS6L_HUMAN
	ATX1_HUMAN	MFS6L_HUMAN		KR197_HUMAN	MTX1_HUMAN
	ZMYM6_HUMAN	MTX1_HUMAN		CTGE9_HUMAN	Z518A_HUMAN
	FOXL1_HUMAN	Z518A_HUMAN		CTGE6_HUMAN	CNOT1_HUMAN
	TGRM1_HUMAN	CNOT1_HUMAN		C1QL4_HUMAN	NPB_HUMAN
	IN80E_HUMAN	NPB_HUMAN		MOB2_HUMAN	RHG22_HUMAN
	N4BP3_HUMAN	RHG22_HUMAN		S35E2_HUMAN	BTBDI_HUMAN
	FR1L4_HUMAN	BTBDI_HUMAN		RHD_HUMAN	STUM_HUMAN
	WBP1L_HUMAN	STUM_HUMAN		PPR3B_HUMAN	TETN_HUMAN
	CRBG1_HUMAN	TETN_HUMAN		GBP1_HUMAN	RIM3A_HUMAN
	ECHP_HUMAN	RIM3A_HUMAN		TM2D1_HUMAN	RIM3C_HUMAN
	P_HUMAN	RIM3C_HUMAN		KISSR_HUMAN	FR1L4_HUMAN
	NACC2_HUMAN	FR1L4_HUMAN		RBM45_HUMAN	TARA_HUMAN
	ATG9A_HUMAN	TARA_HUMAN		MCMD2_HUMAN	PLCB2_HUMAN
	S3TC2_HUMAN	PLCB2_HUMAN		PIGN_HUMAN	CCD80_HUMAN
	MBTP1_HUMAN	CCD80_HUMAN		CNGA2_HUMAN	TENA_HUMAN
	MEX3D_HUMAN	TENA_HUMAN		SIGL5_HUMAN	TXD11_HUMAN
	LBN_HUMAN	TXD11_HUMAN		RAE1_HUMAN	JAG2_HUMAN
	LFNG_HUMAN	JAG2_HUMAN		UBE4A_HUMAN	TNS2_HUMAN
	RPGF2_HUMAN	TNS2_HUMAN		CE120_HUMAN	SFSWA_HUMAN
	DDI1_HUMAN	SFSWA_HUMAN		SEP12_HUMAN	XDH_HUMAN
	PHC1_HUMAN	XDH_HUMAN		GBP7_HUMAN	ATP4A_HUMAN
	F1712_HUMAN	ATP4A_HUMAN		Z286B_HUMAN	EP15R_HUMAN
	LRP12_HUMAN	EP15R_HUMAN		AN30B_HUMAN	CC141_HUMAN
	HXA13_HUMAN	CC141_HUMAN		NEUL1_HUMAN	ABCAC_HUMAN
	CR3L3_HUMAN	ABCAC_HUMAN		PLS4_HUMAN	MRCKG_HUMAN
	ZN628_HUMAN	MRCKG_HUMAN		NPFF2_HUMAN	ADIPO_HUMAN
	GAK7_HUMAN	ADIPO_HUMAN		STAC2_HUMAN	TEN1_HUMAN
	GAK21_HUMAN	TEN1_HUMAN		WDFY1_HUMAN	PCBP1_HUMAN
	POK9_HUMAN	PCBP1_HUMAN		MYOZ2_HUMAN	IRX5_HUMAN
	GA113_HUMAN	IRX5_HUMAN		TTC5_HUMAN	IRX2_HUMAN
	ZN784_HUMAN	IRX2_HUMAN		DSC2_HUMAN	ASH2L_HUMAN
	CD5R1_HUMAN	ASH2L_HUMAN		GLIS1_HUMAN	CDR2L_HUMAN
	JUNB_HUMAN	CDR2L_HUMAN		RGL1_HUMAN	KHDR1_HUMAN
	LV539_HUMAN	KHDR1_HUMAN		ANO9_HUMAN	ESPN_HUMAN
	ASTL_HUMAN	ESPN_HUMAN		LT4R2_HUMAN	MEX3B_HUMAN
	ITIH5_HUMAN	MEX3B_HUMAN		CLBA1_HUMAN	AKAP2_HUMAN
	KCNH8_HUMAN	AKAP2_HUMAN		P2Y11_HUMAN	PTC1_HUMAN
	VIP2_HUMAN	PTC1_HUMAN		YES_HUMAN	WWC2_HUMAN
	PYR1_HUMAN	WWC2_HUMAN		ABHD2_HUMAN	WDFY4_HUMAN
	CONA1_HUMAN	WDFY4_HUMAN		GRWD1_HUMAN	LBP_HUMAN
	AMMR1_HUMAN	LBP_HUMAN		DOPO_HUMAN	MAGD4_HUMAN
	TICRR_HUMAN	MAGD4_HUMAN		FEZ2_HUMAN	YLPM1_HUMAN
	MSX1_HUMAN	YLPM1_HUMAN		TRI63_HUMAN	DYH17_HUMAN
	UTY_HUMAN	DYH17_HUMAN		UBIA1_HUMAN	MTOR_HUMAN
	CKAP4_HUMAN	MTOR_HUMAN		OSMR_HUMAN	SEM6C_HUMAN
	GRIK5_HUMAN	SEM6C_HUMAN		4EBP2_HUMAN	H2AY_HUMAN
	SEM4F_HUMAN	H2AY_HUMAN		SSR4_HUMAN	LAP2A_HUMAN
	PTN4_HUMAN	LAP2A_HUMAN		ZFY21_HUMAN	LAP2B_HUMAN
	T22D4_HUMAN	LAP2B_HUMAN		BTNL2_HUMAN	NYNRI_HUMAN
	MA1A1_HUMAN	NYNRI_HUMAN		ASB16_HUMAN	CCBE1_HUMAN
	TCPA_HUMAN	CCBE1_HUMAN		F170A_HUMAN	CTTB2_HUMAN
	SH3R3_HUMAN	CTTB2_HUMAN		FAK1_HUMAN	PHLD_HUMAN
	RESF1_HUMAN	PHLD_HUMAN		S1PBP_HUMAN	UBX11_HUMAN
	NCOA6_HUMAN	UBX11_HUMAN		KPCD1_HUMAN	ARHGI_HUMAN
	SHAN2_HUMAN	ARHGI_HUMAN		CC85B_HUMAN	MUC17_HUMAN
	FHOD3_HUMAN	MUC17_HUMAN		CSCL1_HUMAN	HCD2_HUMAN
	MYO1B_HUMAN	HCD2_HUMAN		BMAL1_HUMAN	MTA2_HUMAN
	VPS41_HUMAN	MTA2_HUMAN		MED11_HUMAN	ZMYM4_HUMAN
	TASP1_HUMAN	ZMYM4_HUMAN		OVOL1_HUMAN	S12A2_HUMAN
	ERR1_HUMAN	S12A2_HUMAN		GP156_HUMAN	DUS3L_HUMAN
	PAXI_HUMAN	DUS3L_HUMAN		OR7G2_HUMAN	GOGA3_HUMAN
	K1210_HUMAN	GOGA3_HUMAN		MPZL3_HUMAN	ZPI_HUMAN
	CAMP3_HUMAN	ZPI_HUMAN		LIS1_HUMAN	RFA4_HUMAN
	MSX2_HUMAN	RFA4_HUMAN		HUTI_HUMAN	PALLD_HUMAN
	LV552_HUMAN	PALLD_HUMAN		NAT8_HUMAN	GRM8_HUMAN
	KV116_HUMAN	GRM8_HUMAN		ASTN1_HUMAN	GPR88_HUMAN
	NOP9_HUMAN	GPR88_HUMAN		ADCY7_HUMAN	ALK_HUMAN
	PACS1_HUMAN	ALK_HUMAN		MPP9_HUMAN	CQ082_HUMAN
	ANKAR_HUMAN	CQ082_HUMAN		SEPT5_HUMAN	BLM_HUMAN
	C1QL3_HUMAN	BLM_HUMAN		SIM26_HUMAN	GRIP2_HUMAN
	ZN831_HUMAN	GRIP2_HUMAN		BCAR3_HUMAN	GRIP1_HUMAN
	PO4F2_HUMAN	GRIP1_HUMAN		ZSC10_HUMAN	CE128_HUMAN
	GPSM2_HUMAN	CE128_HUMAN		NANO2_HUMAN	NFAC4_HUMAN
	AT2B1_HUMAN	NFAC4_HUMAN		O2T27_HUMAN	MTMR5_HUMAN
	AT2B2_HUMAN	MTMR5_HUMAN		CA220_HUMAN	CNTN6_HUMAN
	AT2B3_HUMAN	CNTN6_HUMAN		RMD5B_HUMAN	TBX3_HUMAN
	AT2B4_HUMAN	TBX3_HUMAN		HYAS1_HUMAN	PRAG1_HUMAN
	ZN217_HUMAN	PRAG1_HUMAN		ESCO2_HUMAN	COBL_HUMAN
	DYH1_HUMAN	COBL_HUMAN		STK31_HUMAN	S31D1_HUMAN
	DACT1_HUMAN	S31D1_HUMAN		IL27B_HUMAN	FXL22_HUMAN
	CENPE_HUMAN	FXL22_HUMAN		NUBP1_HUMAN	IF4G1_HUMAN
	FA5_HUMAN	IF4G1_HUMAN		TM2D3_HUMAN	DGKH_HUMAN
	PBX3_HUMAN	DGKH_HUMAN		ANXA2_HUMAN	AKAP9_HUMAN
	TOP2B_HUMAN	AKAP9_HUMAN		NEC1_HUMAN	TCPR2_HUMAN
	KCNH6_HUMAN	TCPR2_HUMAN		F205B_HUMAN	SWAHA_HUMAN
	TRIM3_HUMAN	SWAHA_HUMAN		TX13B_HUMAN	HGNAT_HUMAN
	PI42C_HUMAN	HGNAT_HUMAN		DIK1C_HUMAN	DYH5_HUMAN
	TEP1_HUMAN	DYH5_HUMAN		S13A3_HUMAN	CELR2_HUMAN
	HXC6_HUMAN	CELR2_HUMAN		SIAE_HUMAN	RELCH_HUMAN
	HACD2_HUMAN	RELCH_HUMAN		NDST1_HUMAN	MEGF8_HUMAN
	F71E2_HUMAN	MEGF8_HUMAN		JMJD8_HUMAN	DBX1_HUMAN
	KPYR_HUMAN	DBX1_HUMAN		IMA4_HUMAN	UNC4_HUMAN
	C2C2L_HUMAN	UNC4_HUMAN		L37A2_HUMAN	FNDC1_HUMAN
	GRM4_HUMAN	FNDC1_HUMAN		MGST1_HUMAN	FXL17_HUMAN
	SOGA1_HUMAN	FXL17_HUMAN		PSME4_HUMAN	SATT_HUMAN
	SP8_HUMAN	SATT_HUMAN		DKKL1_HUMAN	PCX1_HUMAN
	FARP1_HUMAN	PCX1_HUMAN		CF418_HUMAN	F229A_HUMAN
	ROAA_HUMAN	F229A_HUMAN		LMBD1_HUMAN	IFRD1_HUMAN
	C1QB_HUMAN	IFRD1_HUMAN		UHMK1_HUMAN	NPCL1_HUMAN
	PLCB4_HUMAN	NPCL1_HUMAN		ARSD_HUMAN	KLH12_HUMAN
	RD23A_HUMAN	KLH12_HUMAN		H2BFM_HUMAN	KCNQ3_HUMAN
	PHF14_HUMAN	KCNQ3_HUMAN		TMM25_HUMAN	KCNC4_HUMAN
	DYH17_HUMAN	KCNC4_HUMAN		BAG5_HUMAN	S30BP_HUMAN
	CUX2_HUMAN	S30BP_HUMAN		IL7_HUMAN	TKT_HUMAN
	Z385A_HUMAN	TKT_HUMAN		ZN394_HUMAN	LURA1_HUMAN
	NEO1_HUMAN	LURA1_HUMAN		SPT48_HUMAN	BRCA2_HUMAN
	SHRM1_HUMAN	BRCA2_HUMAN		OR8K1_HUMAN	INT5_HUMAN
	SFPQ_HUMAN	INT5_HUMAN		HXA5_HUMAN	ZN142_HUMAN
	DIP2B_HUMAN	ZN142_HUMAN		RGS19_HUMAN	PXL2C_HUMAN
	STYL2_HUMAN	PXL2C_HUMAN		FERM1_HUMAN	FBX43_HUMAN
	EVL_HUMAN	FBX43_HUMAN		MYL1_HUMAN	SRC_HUMAN
	UBP36_HUMAN	SRC_HUMAN		EPMIP_HUMAN	ACLY_HUMAN
	TR150_HUMAN	ACLY_HUMAN		COG3_HUMAN	FILA2_HUMAN
	H2AV_HUMAN	FILA2_HUMAN		YJ006_HUMAN	SFXN3_HUMAN
	PTPRG_HUMAN	SFXN3_HUMAN		PAMR1_HUMAN	SMC6_HUMAN
	SESQ2_HUMAN	SMC6_HUMAN		STA5B_HUMAN	WDFY3_HUMAN
	SFSWA_HUMAN	WDFY3_HUMAN		SCAF8_HUMAN	NFH_HUMAN
	CPMD8_HUMAN	NFH_HUMAN		ASAH1_HUMAN	PRSR2_HUMAN
	NEK1_HUMAN	PRSR2_HUMAN		VSTM5_HUMAN	NFAC1_HUMAN
	PHF1_HUMAN	NFAC1_HUMAN		SNX1_HUMAN	ITB4_HUMAN
	XRCC5_HUMAN	ITB4_HUMAN		SPYA_HUMAN	ZN185_HUMAN
	GRSF1_HUMAN	ZN185_HUMAN		HYKK_HUMAN	BCL9L_HUMAN
	PKHA4_HUMAN	BCL9L_HUMAN		U17LD_HUMAN	TECT3_HUMAN
	SNRK_HUMAN	TECT3_HUMAN		YB003_HUMAN	MUCEN_HUMAN
	SOX10_HUMAN	MUCEN_HUMAN		WRP73_HUMAN	VAT1_HUMAN
	MUCEN_HUMAN	VAT1_HUMAN		GDF2_HUMAN	DAG1_HUMAN
	XKR4_HUMAN	DAG1_HUMAN		NPHN_HUMAN	GRSF1_HUMAN
	TRIPB_HUMAN	GRSF1_HUMAN		NPB12_HUMAN	YC018_HUMAN
	LAT2_HUMAN	YC018_HUMAN		NHLC1_HUMAN	SMG8_HUMAN
	M3K14_HUMAN	SMG8_HUMAN		ARSA_HUMAN	AMPN_HUMAN
	ZN672_HUMAN	AMPN_HUMAN		ZN552_HUMAN	GA2L1_HUMAN
	LUZP1_HUMAN	GA2L1_HUMAN		2AAB_HUMAN	YTHD2_HUMAN
	LAT1L_HUMAN	YTHD2_HUMAN		OR2D3_HUMAN	ZDHC8_HUMAN
	ATOH7_HUMAN	ZDHC8_HUMAN		POTEE_HUMAN	RHG04_HUMAN
	DYH7_HUMAN	RHG04_HUMAN		CC194_HUMAN	KIFC2_HUMAN
	MEFV_HUMAN	KIFC2_HUMAN		TM143_HUMAN	RBL1_HUMAN
	KLHL5_HUMAN	RBL1_HUMAN		CA157_HUMAN	ZN692_HUMAN
	DCLK2_HUMAN	ZN692_HUMAN		DYDC1_HUMAN	PECR_HUMAN
	ERG1_HUMAN	PECR_HUMAN		NB5R2_HUMAN	SAMP_HUMAN
	SZT2_HUMAN	SAMP_HUMAN		GGACT_HUMAN	ANAG_HUMAN
	ZPI_HUMAN	ANAG_HUMAN		O13C8_HUMAN	NF1_HUMAN
	T22D1_HUMAN	NF1_HUMAN		NMD3A_HUMAN	E2AK3_HUMAN
	AKAP6_HUMAN	E2AK3_HUMAN		TLE6_HUMAN	TRI56_HUMAN
	GCN1_HUMAN	TRI56_HUMAN		PKHG7_HUMAN	NUMBL_HUMAN
	STXB2_HUMAN	NUMBL_HUMAN		DTWD2_HUMAN	HTR5B_HUMAN
	MAP1S_HUMAN	HTR5B_HUMAN		AZI2_HUMAN	DISP2_HUMAN
	CBX6_HUMAN	DISP2_HUMAN		L2GL1_HUMAN	CAMP2_HUMAN
	AGRF1_HUMAN	CAMP2_HUMAN		CYBC1_HUMAN	ZEP2_HUMAN
	LENG9_HUMAN	ZEP2_HUMAN		KI2L2_HUMAN	TSC1_HUMAN
	GPX1_HUMAN	TSC1_HUMAN		KI3L1_HUMAN	MYBB_HUMAN
	SOX21_HUMAN	MYBB_HUMAN		UXS1_HUMAN	MISP3_HUMAN
	COBL_HUMAN	MISP3_HUMAN		S17A9_HUMAN	CAMP1_HUMAN
	SCRIB_HUMAN	CAMP1_HUMAN		TMPS5_HUMAN	PHLA2_HUMAN
	S31C2_HUMAN	PHLA2_HUMAN		HELQ_HUMAN	DPYL4_HUMAN
	S31C1_HUMAN	DPYL4_HUMAN		RHG28_HUMAN	SMBP2_HUMAN
	ERIC3_HUMAN	SMBP2_HUMAN		YJEN3_HUMAN	MAGB6_HUMAN
	FOCAD_HUMAN	MAGB6_HUMAN		GNA13_HUMAN	BAG3_HUMAN
	UBP54_HUMAN	BAG3_HUMAN		LYPD4_HUMAN	ALKB5_HUMAN
	PTN13_HUMAN	ALKB5_HUMAN		HSDL1_HUMAN	SIM32_HUMAN
	ABCAC_HUMAN	SIM32_HUMAN		TBB8_HUMAN	M3K21_HUMAN
	TTC24_HUMAN	M3K21_HUMAN		ZN264_HUMAN	RHG21_HUMAN
	QRIC2_HUMAN	RHG21_HUMAN		O13D1_HUMAN	HDC_HUMAN
	DACH2_HUMAN	HDC_HUMAN		CCL26_HUMAN	EPB41_HUMAN
	SUGP2_HUMAN	EPB41_HUMAN		ZY11B_HUMAN	SETX_HUMAN
	PAXB1_HUMAN	SETX_HUMAN		TVA19_HUMAN	XRCC1_HUMAN
	BTBDH_HUMAN	XRCC1_HUMAN		RETR3_HUMAN	AKAP6_HUMAN
	TM201_HUMAN	AKAP6_HUMAN		MAF1_HUMAN	RAVR1_HUMAN
	HDC_HUMAN	RAVR1_HUMAN		A30BL_HUMAN	AMFR_HUMAN
	NPAS1_HUMAN	AMFR_HUMAN		ZFPL1_HUMAN	PTPRG_HUMAN
	ANK1_HUMAN	PTPRG_HUMAN		TOX4_HUMAN	CHFR_HUMAN
	HNRPL_HUMAN	CHFR_HUMAN		CD4_HUMAN	SCRIB_HUMAN
	ZC3H6_HUMAN	SCRIB_HUMAN		PLBL1_HUMAN	C1QC_HUMAN
	GPR84_HUMAN	C1QC_HUMAN		RPA2_HUMAN	SREC_HUMAN
	CA226_HUMAN	SREC_HUMAN		PRS29_HUMAN	S31A5_HUMAN
	AMOL1_HUMAN	S31A5_HUMAN		ALKB8_HUMAN	S31A6_HUMAN
	SPESP_HUMAN	S31A6_HUMAN		FX4L4_HUMAN	S31A1_HUMAN
	KIF19_HUMAN	S31A1_HUMAN		UBAC2_HUMAN	PTPRS_HUMAN
	SIGL7_HUMAN	PTPRS_HUMAN		K1328_HUMAN	UBP36_HUMAN
	GWL_HUMAN	UBP36_HUMAN		GSDMD_HUMAN	LUM_HUMAN
	CO6A6_HUMAN	LUM_HUMAN		ZN433_HUMAN	F135A_HUMAN
	ECM1_HUMAN	F135A_HUMAN		YC006_HUMAN	KAZRN_HUMAN
	NHSL2_HUMAN	KAZRN_HUMAN		ENPP5_HUMAN	NCK5L_HUMAN
	ASPP1_HUMAN	NCK5L_HUMAN		NSG2_HUMAN	ZXDC_HUMAN
	PTPRQ_HUMAN	ZXDC_HUMAN		CR018_HUMAN	PACS1_HUMAN
	ATN1_HUMAN	PACS1_HUMAN		STXB1_HUMAN	MYO16_HUMAN
	SLAP2_HUMAN	MYO16_HUMAN		RFOX2_HUMAN	VIP2_HUMAN
	REPS1_HUMAN	VIP2_HUMAN		RHG01_HUMAN	SCEL_HUMAN
	RFC1_HUMAN	SCEL_HUMAN		BMP2_HUMAN	PCD23_HUMAN
	TMCC3_HUMAN	PCD23_HUMAN		SEP10_HUMAN	NSD2_HUMAN
	GRIP1_HUMAN	NSD2_HUMAN		HXC8_HUMAN	TSY26_HUMAN
	NDE1_HUMAN	TSY26_HUMAN		AL3B2_HUMAN	BHE22_HUMAN
	AGRA3_HUMAN	BHE22_HUMAN		NSA2_HUMAN	SVIL_HUMAN
	FAAH1_HUMAN	SVIL_HUMAN		NKX25_HUMAN	MK07_HUMAN
	PP4R2_HUMAN	MK07_HUMAN		INO1_HUMAN	CKP2L_HUMAN
	LV140_HUMAN	CKP2L_HUMAN		NEK7_HUMAN	BORC6_HUMAN
	HTR5B_HUMAN	BORC6_HUMAN		NEK6_HUMAN	HS71A_HUMAN
	SPTN2_HUMAN	HS71A_HUMAN		PRA14_HUMAN	HS71L_HUMAN
	NR0B1_HUMAN	HS71L_HUMAN		TPBGL_HUMAN	TEN2_HUMAN
	FGD1_HUMAN	TEN2_HUMAN		CEAM4_HUMAN	GMIP_HUMAN
	RTL1_HUMAN	GMIP_HUMAN		ACTBM_HUMAN	PO4F2_HUMAN
	PAR14_HUMAN	PO4F2_HUMAN		OR6V1_HUMAN	PO4F1_HUMAN
	RFX5_HUMAN	PO4F1_HUMAN		WBP2_HUMAN	CO6A6_HUMAN
	NUTM1_HUMAN	CO6A6_HUMAN		D19L3_HUMAN	KPYM_HUMAN
	ZNT5_HUMAN	KPYM_HUMAN		BMP3_HUMAN	KCNK3_HUMAN
	ARV1_HUMAN	KCNK3_HUMAN		TPPC5_HUMAN	SYT3_HUMAN
	SLTM_HUMAN	SYT3_HUMAN		CLD24_HUMAN	HBP1_HUMAN
	NCK2_HUMAN	HBP1_HUMAN		EVI5L_HUMAN	SC16A_HUMAN
	PECR_HUMAN	SC16A_HUMAN		POTED_HUMAN	IFFO2_HUMAN
	DGKD_HUMAN	IFFO2_HUMAN		POTEC_HUMAN	FBSL_HUMAN
	PKDCC_HUMAN	FBSL_HUMAN		CB080_HUMAN	ROBO1_HUMAN
	EHMT2_HUMAN	ROBO1_HUMAN		CAN9_HUMAN	PP4R4_HUMAN
	PKHG2_HUMAN	PP4R4_HUMAN		ALG13_HUMAN	ABCA1_HUMAN
	SLX4_HUMAN	ABCA1_HUMAN		SBK3_HUMAN	SIL2A_HUMAN
	PRAX_HUMAN	SIL2A_HUMAN		SCUB2_HUMAN	DUSTY_HUMAN
	PRUN2_HUMAN	DUSTY_HUMAN		ZCH12_HUMAN	TMCC3_HUMAN
	SERC3_HUMAN	TMCC3_HUMAN		CTDS1_HUMAN	GFRA4_HUMAN
	GDF7_HUMAN	GFRA4_HUMAN		PENK_HUMAN	SN_HUMAN
	LMO7_HUMAN	SN_HUMAN		SYCC_HUMAN	ELOA2_HUMAN
	TZAP_HUMAN	ELOA2_HUMAN		MET7B_HUMAN	GOG8S_HUMAN
	PI51C_HUMAN	GOG8S_HUMAN		CRKL_HUMAN	NEO1_HUMAN
	ELP4_HUMAN	NEO1_HUMAN		SCGR9_HUMAN	TANC2_HUMAN
	TGO1_HUMAN	TANC2_HUMAN		CC154_HUMAN	EMAL4_HUMAN
	AGRA2_HUMAN	EMAL4_HUMAN		SIAT1_HUMAN	GARE1_HUMAN
	MYCN_HUMAN	GARE1_HUMAN		IMA8_HUMAN	KDIS_HUMAN
	CMTA1_HUMAN	KDIS_HUMAN		S36A1_HUMAN	TCAL6_HUMAN
	SHIP1_HUMAN	TCAL6_HUMAN		F16P1_HUMAN	ZO1_HUMAN
	MEF2A_HUMAN	ZO1_HUMAN		NACHO_HUMAN	ZO2_HUMAN
	KCAB3_HUMAN	ZO2_HUMAN		CG057_HUMAN	TKFC_HUMAN
	ANKR6_HUMAN	TKFC_HUMAN		BIRC2_HUMAN	SERC3_HUMAN
	PXL2C_HUMAN	SERC3_HUMAN		GPA33_HUMAN	NTM2G_HUMAN
	CFA97_HUMAN	NTM2G_HUMAN		PSMG3_HUMAN	ERBIN_HUMAN
	STK24_HUMAN	ERBIN_HUMAN		REXO5_HUMAN	CRBG1_HUMAN
	DISP2_HUMAN	CRBG1_HUMAN		IF2B_HUMAN	UIMC1_HUMAN
	AGRL3_HUMAN	UIMC1_HUMAN		LPAR3_HUMAN	GTD2A_HUMAN
	KCNC4_HUMAN	GTD2A_HUMAN		CEBPB_HUMAN	ZN750_HUMAN
	MEX3B_HUMAN	ZN750_HUMAN		TVB71_HUMAN	CELR1_HUMAN
	MRCKA_HUMAN	CELR1_HUMAN		RPAP3_HUMAN	KRBA1_HUMAN
	SPT25_HUMAN	KRBA1_HUMAN		FYN_HUMAN	MABP1_HUMAN
	KMT2E_HUMAN	MABP1_HUMAN		NEBL_HUMAN	CO8A2_HUMAN
	PANO1_HUMAN	CO8A2_HUMAN		BPIFC_HUMAN	T2EA_HUMAN
	MPZL1_HUMAN	T2EA_HUMAN		ME3L1_HUMAN	SPA5L_HUMAN
	KI13A_HUMAN	SPA5L_HUMAN		PEX14_HUMAN	CDCA2_HUMAN
	GT2D1_HUMAN	CDCA2_HUMAN		BMP5_HUMAN	PLIN2_HUMAN
	HOME3_HUMAN	PLIN2_HUMAN		MGAL_HUMAN	RN169_HUMAN
	LAMA1_HUMAN	RN169_HUMAN		FOXB1_HUMAN	RFX5_HUMAN
	ABCA1_HUMAN	RFX5_HUMAN		ZN700_HUMAN	NEBU_HUMAN
	FBLN2_HUMAN	NEBU_HUMAN		SGPL1_HUMAN	CONA1_HUMAN
	CQ082_HUMAN	CONA1_HUMAN		NEUR2_HUMAN	TEN3_HUMAN
	NRIP1_HUMAN	TEN3_HUMAN		HXC9_HUMAN	REN3B_HUMAN
	EFNB1_HUMAN	REN3B_HUMAN		ZMIZ1_HUMAN	HMX2_HUMAN
	ERIC5_HUMAN	HMX2_HUMAN		TOIP2_HUMAN	PDZD7_HUMAN
	DPYL3_HUMAN	PDZD7_HUMAN		DAAF5_HUMAN	CCNB3_HUMAN
	ESPNL_HUMAN	CCNB3_HUMAN		MK12_HUMAN	LRFN1_HUMAN
	ANR27_HUMAN	LRFN1_HUMAN		SPA9_HUMAN	INVS_HUMAN
	RNS10_HUMAN	INVS_HUMAN		ENR1_HUMAN	FRPD2_HUMAN
	EFC2_HUMAN	FRPD2_HUMAN		SMA5O_HUMAN	KIRR2_HUMAN
	KVD16_HUMAN	KIRR2_HUMAN		CDYL2_HUMAN	HMHA1_HUMAN
	F214B_HUMAN	HMHA1_HUMAN		XPO5_HUMAN	CLCN3_HUMAN
	PHC2_HUMAN	CLCN3_HUMAN		PA2GF_HUMAN	RPGF6_HUMAN
	TRNP1_HUMAN	RPGF6_HUMAN		SURF2_HUMAN	MIER1_HUMAN
	NPAS3_HUMAN	MIER1_HUMAN		TM11F_HUMAN	TM201_HUMAN
	GIPR_HUMAN	TM201_HUMAN		CHPT1_HUMAN	S4A7_HUMAN
	LV460_HUMAN	S4A7_HUMAN		CNRP1_HUMAN	CACB4_HUMAN
	CBPC2_HUMAN	CACB4_HUMAN		ILKAP_HUMAN	FOXM1_HUMAN
	ZDBF2_HUMAN	FOXM1_HUMAN		LRC25_HUMAN	IGD_HUMAN
	LR10B_HUMAN	IGD_HUMAN		YAP1_HUMAN	ADCY3_HUMAN
	RN185_HUMAN	ADCY3_HUMAN		SL7A1_HUMAN	BDP1_HUMAN
	KANL1_HUMAN	BDP1_HUMAN		FCRL4_HUMAN	AFG32_HUMAN
	TY3H_HUMAN	AFG32_HUMAN		MEI4_HUMAN	SARG_HUMAN
	RIMS1_HUMAN	SARG_HUMAN		TBD_HUMAN	NOP2_HUMAN
	EVPL_HUMAN	NOP2_HUMAN		SPEM2_HUMAN	S31C2_HUMAN
	SAFB2_HUMAN	S31C2_HUMAN		GPAN1_HUMAN	S31C1_HUMAN
	SAFB1_HUMAN	S31C1_HUMAN		CCNF_HUMAN	GPTC8_HUMAN
	ZN575_HUMAN	GPTC8_HUMAN		CTL3_HUMAN	ZMYM6_HUMAN
	ARI5B_HUMAN	ZMYM6_HUMAN		ANKE1_HUMAN	NR5A2_HUMAN
	MYO5A_HUMAN	NR5A2_HUMAN		ELAP1_HUMAN	F126B_HUMAN
	MYO5B_HUMAN	F126B_HUMAN		S35B4_HUMAN	T121B_HUMAN
	HSH2D_HUMAN	T121B_HUMAN		B3GLT_HUMAN	EHMT2_HUMAN
	TSH1_HUMAN	EHMT2_HUMAN		RIR2_HUMAN	RPGF2_HUMAN
	LHPP_HUMAN	RPGF2_HUMAN		ABD12_HUMAN	GAK_HUMAN
	MYCD_HUMAN	GAK_HUMAN		DLX6_HUMAN	SCFD1_HUMAN
	TYRO3_HUMAN	SCFD1_HUMAN		GBRR3_HUMAN	LMO7_HUMAN
	TEN3_HUMAN	LMO7_HUMAN		CTXN3_HUMAN	ZFAT_HUMAN
	LAD1_HUMAN	ZFAT_HUMAN		JKIP2_HUMAN	PIAS3_HUMAN
	PPM1F_HUMAN	PIAS3_HUMAN		LRN4L_HUMAN	CCD92_HUMAN
	AOXA_HUMAN	CCD92_HUMAN		DB126_HUMAN	SPP2A_HUMAN
	SPY1_HUMAN	SPP2A_HUMAN		RIMKB_HUMAN	CTF18_HUMAN
	CD244_HUMAN	CTF18_HUMAN		REEP2_HUMAN	PR14L_HUMAN
	RMXL3_HUMAN	PR14L_HUMAN		PRAM7_HUMAN	MGT5A_HUMAN
	MTX1_HUMAN	MGT5A_HUMAN		HDHD2_HUMAN	AKNA_HUMAN
	TFR2_HUMAN	AKNA_HUMAN		CTNS_HUMAN	PCDH8_HUMAN
	GP107_HUMAN	PCDH8_HUMAN		TM237_HUMAN	PSPC1_HUMAN
	SIN3B_HUMAN	PSPC1_HUMAN		PCAT2_HUMAN	RCC2_HUMAN
	CKP2L_HUMAN	RCC2_HUMAN		VPS50_HUMAN	WWC3_HUMAN
	RASA1_HUMAN	WWC3_HUMAN		CTDSL_HUMAN	GRIN3_HUMAN
	ARHGG_HUMAN	GRIN3_HUMAN		PLD3B_HUMAN	PLCH1_HUMAN
	NINL_HUMAN	PLCH1_HUMAN		GDIR2_HUMAN	KSR1_HUMAN
	SBP2L_HUMAN	KSR1_HUMAN		KAT7_HUMAN	PARP1_HUMAN
	PKHN1_HUMAN	PARP1_HUMAN		CLC4G_HUMAN	RFA2_HUMAN
	CI131_HUMAN	RFA2_HUMAN		ILRL2_HUMAN	SYDE1_HUMAN
	DLG5_HUMAN	SYDE1_HUMAN		TMC6_HUMAN	KDM2B_HUMAN
	NCOA3_HUMAN	KDM2B_HUMAN		CHIO_HUMAN	STK36_HUMAN
[truncated: 8,990 more rows]
